# Supplementary material for: RNA-Seq Analysis of Mycobacterium avium Non-Coding Transcriptome
Source: PLoS One. 2013 Sep 16;8(9):e74209. doi: 10.1371/journal.pone.0074209 (PMC3774663; doi:10.1371/journal.pone.0074209)
Supplement: Table S1 — RPKM values. RPKM values for sense and antisense transcription are given for MAH104 genes present in MAA TMC724. (XLSX) [file pone.0074209.s002.xlsx]

## Sheet: Лист1
gene	gene start	gene end	direction	sense RPKM	antisense RPKM
MAV_0001	33	1529	+	135.314365682014	4.90630122546452
MAV_0002	2150	3298	+	119.254113985893	1.76055024532399
MAV_0003	3299	4456	+	45.1424207651949	0.459698785796282
MAV_0004	4453	4998	+	19.3230378060417	3.31809740103746
MAV_0005	5257	7290	+	162.046829368424	1.04647613411962
MAV_0006	7302	9821	+	184.835373905747	0.929033179329779
MAV_0007	9924	10787	+	160.978950796567	0.86282745449921
MAV_0008	10858	10934	+	27760.892724022	4.19898548815499
MAV_0010	11094	11169	+	2974.22540096994	19.8565358195418
MAV_0009	11157	11735	-	24.1090539331436	207.043402097608
MAV_0011	11932	13146	+	11.2157415784656	23.6582048920759
MAV_0012	13148	13582	-	86.2759291698328	6.12755178763017
MAV_0013	13691	14221	+	138.286588743238	23.4826282771536
MAV_0014	14233	14514	-	42.7768533478945	49.5908653856122
MAV_0015	14814	15095	-	378.177668093333	5.67834336476475
MAV_0016	15226	15969	+	44.6686154756084	1.43168639344899
MAV_0018	16018	16704	+	83.1146126557248	10.6994557336661
MAV_0017	16682	18562	-	41.9273167998114	17.3141146298816
MAV_0019	18559	19824	-	53.8178271788824	1.93407816424109
MAV_0020	19839	21317	-	51.3878548780429	4.03041999043474
MAV_0021	21314	22723	-	19.7045365845854	7.17214933155406
MAV_0022	22720	24219	-	31.5787612206808	1.49023367558269
MAV_0023	24284	24682	-	134.170598278132	1.60363264874261
MAV_0024	24876	26513	-	172.785132027757	5.06853715613577
MAV_0025	26767	26849	+	66627.931373747	5.18899019674438
MAV_0026	27020	27457	+	52.5786008951581	11.19729463508
MAV_0027	27478	27849	-	21.2175151710545	13.1892661874123
MAV_0028	27880	28383	-	9.09362794916535	1.69183775798425
MAV_0031	30569	32470	+	6.65888563122457	3.6372064372235
MAV_0032	32692	32946	+	20.1022297385688	2.09398226443425
MAV_0033	33419	34693	+	0	0
MAV_0034	34806	36131	-	0	0
MAV_0035	36248	37522	-	0	0
MAV_0036	37715	38959	-	0.256529660048054	0
MAV_0037	39014	39343	-	14.8730022964436	10.9930886538931
MAV_0038	39330	40322	-	3.86035762620701	2.14464312567056
MAV_0039	40327	41709	-	1.924281820428	0.30788509126848
MAV_0040	41803	42219	-	6.13697879038037	0.255707449599182
MAV_0041	42362	43150	+	35.6380900314474	0.809956591623805
MAV_0042	43147	43974	+	15.6924600750395	0.257253443853107
MAV_0043	44023	44385	+	15.8679893585526	0
MAV_0044	44501	45952	+	14.8821383209867	3.5922402843761
MAV_0045	46003	46320	+	31.2076019245841	5.03348418138453
MAV_0046	46395	46628	+	20.0878504612164	39.2626168105594
MAV_0047	46662	46805	-	124.971204458655	3.71938108507901
MAV_0048	46888	48576	+	79.4026165769593	6.04972316776833
MAV_0049	48627	48950	+	426.155860523338	4.93998292724116
MAV_0050	49093	49866	-	31.1003772076542	4.1283686558833
MAV_0051	49924	51210	-	17.7014774441039	0.744454658864182
MAV_0052	51341	51946	+	113.055659964274	24.6155402721593
MAV_0053	51962	52303	-	75.1794899325971	12.1659755492584
MAV_0054	52359	53459	-	36.9408929370047	2.80441333814957
MAV_0055	53575	56553	+	35.7557667334765	1.14304149397727
MAV_0056	56560	57231	-	14.1092587391358	4.43886791793036
MAV_0057	57290	57793	-	51.6010516185196	0.422959439496063
MAV_0058	57860	58606	-	13.9741036263532	0.998150259025225
MAV_0059	58603	60399	-	16.820880248021	1.71762509574863
MAV_0060	60462	61202	-	94.1556295497096	12.2186694835501
MAV_0061	61321	62100	-	17.069046699817	0.136552373598536
MAV_0062	62117	63031	-	23.2766518672341	0.698299556017022
MAV_0063	63055	64269	-	1.57721365947173	0.175245962163525
MAV_0064	64266	65069	-	0.927297749978603	0.794826642838802
MAV_0065	65071	66240	-	3.54884316706341	0.363983914570606
MAV_0066	66237	67364	-	13.4029729039245	2.73722686066063
MAV_0067	67496	68602	-	501.671196887417	3.27009599198086
MAV_0068	68662	69204	-	608.217624915262	13.7383781039265
MAV_0069	69351	70235	-	16.3652767743477	10.9502954887179
MAV_0070	70351	70794	+	202.183204934548	0.960490284724693
MAV_0071	70791	73424	+	80.4776314752197	0.767607930737537
MAV_0072	73421	75058	+	17.4149738185178	0.714793701506327
MAV_0073	75055	75696	+	19.2502631635852	1.65950544513666
MAV_0074	75831	76121	+	493.356662757705	7.70296648171881
MAV_0075	76239	76746	+	123.788632011091	0.629433722090294
MAV_0076	76788	77042	+	310.328171589155	1.6751858115474
MAV_0077	77073	77531	+	222.967963039147	0.929033179329779
MAV_0078	77682	78008	-	3.2630153077687	19.2517903158354
MAV_0079	78063	80450	+	13.3246398872831	8.60085450918271
MAV_0080	80591	81478	-	30.9408896849842	7.91511131476341
MAV_0081	81564	82373	-	26.0347480946668	1.44637489414815
MAV_0082	82456	83025	+	22.0600479541734	2.99119294293876
MAV_0083	84512	84933	+	32.0891590907933	0.505341088043989
MAV_0084	84930	87863	+	10.9166941728644	2.39369373890049
MAV_0085	88122	89186	+	6.29847823223248	1.89954105416535
MAV_0086	89269	89544	+	13.1517315168394	0.773631265696434
MAV_0087	89564	90304	+	6.18120926814888	1.00624336923354
MAV_0088	90333	90968	-	5.69563175926115	0.670074324618959
MAV_0089	91195	92631	+	6.22245203258622	0.666691289205667
MAV_0090	92758	92877	+	9.83291839803241	1.7878033450968
MAV_0092	93019	93696	+	13.0414576362785	2.04263794303158
MAV_0091	93693	94136	-	4.08208371007995	6.2431868507105
MAV_0093	94157	95089	-	8.44602803482964	3.30992990554134
MAV_0094	95180	96031	-	41.2497281797599	0.499996705209211
MAV_0095	96201	97118	+	5.22011282060708	0.464010028498407
MAV_0096	97404	97879	+	40.0863147935863	0.447891785403199
MAV_0097	97888	98454	+	17.666403019658	0.751761830623744
MAV_0098	98467	99156	-	4.1685138953527	2.31584105297372
MAV_0099	99147	99749	-	9.36517915076871	0.883507467053652
MAV_0100	100083	100940	+	0.868868253480535	0.74474421726903
MAV_0101	100937	101794	+	0.49649614484602	1.11711632590354
MAV_0102	101795	103351	+	0.683639453941258	0.615275508547132
MAV_0103	103354	104427	+	1.58619644411198	1.68533372186898
MAV_0104	104420	105466	+	0.813570164690323	0.508481352931452
MAV_0105	105463	106578	+	0.286208876322672	0.572417752645344
MAV_0106	106581	107813	+	0.259028325568003	0.518056651136005
MAV_0107	107810	109060	+	0.680795513812862	1.1062927099459
MAV_0108	109092	109688	+	0.892401837527347	0.892401837527347
MAV_0109	109702	110487	+	0.813051967133195	1.35508661188866
MAV_0110	110650	111882	+	9.41136249563743	0.777084976704008
MAV_0111	112090	112314	+	46.5387558270511	1.89954105416535
MAV_0112	112326	112670	+	6.80300749631312	7.1122351097819
MAV_0113	112726	112893	-	38.8552828804122	2.54788740199425
MAV_0114	113006	113794	-	6.47965273299044	2.42986977487142
MAV_0115	113791	114186	-	3.50092629729716	2.96232225155913
MAV_0116	114285	114845	+	2.27944926499842	0.949770527082676
MAV_0117	114858	115163	+	1.39507277420669	0
MAV_0118	115166	116839	+	2.67048449455882	1.65315706806022
MAV_0119	116861	117556	-	4.28558327040471	1.07139581760118
MAV_0120	117698	118120	+	39.0711287918371	1.51243079194208
MAV_0121	118377	119885	+	1.83403963850448	2.60997948556407
MAV_0122	119919	120776	-	23.3353188077629	2.35835668801859
MAV_0123	120847	121824	+	15.3518691542371	5.98831775519886
MAV_0124	121922	122347	+	4.50526442964394	0.250292468313552
MAV_0125	122354	122461	-	0	7.95321861930914
MAV_0126	122484	123839	-	2.82618063852203	0.863555195103954
MAV_0127	123960	124226	-	1.19971013947285	1.19971013947285
MAV_0128	124653	126162	-	7.82474963067716	3.73614171554855
MAV_0129	126283	126858	-	17.7598829690312	1.10999268556445
MAV_0130	127072	127956	+	148.73148597863	7.82163963479851
MAV_0131	127981	128124	-	2.23162865104741	57.2784687102168
MAV_0132	128159	128512	+	52.7351340816443	30.1343623323682
MAV_0133	128545	128811	-	71.1828016087227	6.79835745701284
MAV_0134	128808	129701	-	69.0896903015573	1.31032171261574
MAV_0135	129710	130324	-	166.83786639907	0.692992176112441
MAV_0136	130383	130868	+	237.313384647396	5.92186819360415
MAV_0137	130874	131917	+	334.727180658829	3.97756247583617
MAV_0138	131951	133168	-	14.9465941944843	131.809731258961
MAV_0139	133335	133616	+	42.7768533478945	7.19256826203536
MAV_0140	133761	134489	+	13.5890244644137	0.438355627884312
MAV_0141	134486	135451	+	7.82650283042636	0.551162171156786
MAV_0143	135514	136215	+	1.82095804336536	1.5174650361378
MAV_0142	136212	137165	-	2.90213197782241	0.223240921370954
MAV_0144	137165	138382	-	5.68145393357591	0.437034917967378
MAV_0145	138439	139650	-	3.16224175491111	0.966240536222838
MAV_0146	139647	140294	-	7.23410998062354	13.4817504184348
MAV_0147	140441	141769	+	18.5834618793044	0.881112416691157
MAV_0148	141877	142659	+	7.07348280016561	0.952199607714601
MAV_0149	142659	143237	+	4.23288733177331	2.76057869463477
MAV_0150	143254	143652	+	0.801816324371305	6.6818027030942
MAV_0151	143926	144237	+	474.408851315535	0.342039546730739
MAV_0152	144262	145451	+	125.519883552282	2.50502975015246
MAV_0153	145552	145866	+	507.479936152303	1.69385826486082
MAV_0154	145913	146200	+	435.875176526528	0.741284313820625
MAV_0155	146305	147135	+	33.9628786070046	1.15345625457752
MAV_0156	147365	148288	+	82.6331228676568	0.92198742390691
MAV_0157	148384	149814	+	24.7710780266262	0.520713351911062
MAV_0158	149799	151457	+	11.8051091810131	0.641582020707236
MAV_0159	151454	153040	+	5.29859370972731	0.670708064522445
MAV_0160	153067	154908	+	4.91136090050357	0.577807164765126
MAV_0161	154922	155362	-	1.20879885265068	1.69231839371095
MAV_0162	155364	156224	-	1.36060149926262	0.494764181550045
MAV_0164	156337	157194	+	11.54353536767	3.10310090528762
MAV_0163	157191	158342	-	18.1141291142649	5.26788448731173
MAV_0165	158806	158961	-	2.74514320085832	1400.70931823796
MAV_0166	158956	163545	+	227.259452543491	1.43717728046679
MAV_0167	163538	165013	+	115.389070137773	3.89438111714985
MAV_0168	165167	165307	+	42.5497196133039	35.7113718183086
MAV_0169	165375	166226	-	30.2498006651573	7.12495304923126
MAV_0170	166278	166718	+	48.5937138765573	3.62639655795204
MAV_0171	166797	167801	+	50.644337587548	11.6545546749587
MAV_0172	167808	169010	-	104.515846221531	6.10634495282439
MAV_0173	169040	169681	-	259.712602163887	2.98710980124598
MAV_0175	169807	171228	+	2064.23032782698	4.56638440607237
MAV_0174	171225	171710	-	33.5572530970902	2189.117275569
MAV_0176	171719	172129	-	59.1544882428859	333.911519160501
MAV_0177	172226	172732	-	4.62496952318521	5.67609896027275
MAV_0178	172729	173361	-	5.55435422167337	4.54447163591458
MAV_0179	173367	174023	-	29.3502258003354	1.29724754918609
MAV_0180	174170	174568	-	116.530639141963	1.60363264874261
MAV_0181	174992	175456	-	30.9494188997631	2.52180450294366
MAV_0182	175683	176306	-	1076.89037560637	2.21968842284491
MAV_0183	176467	176622	-	2173.46712927957	2.05885740064374
MAV_0184	177234	178055	+	25.9133493381875	5.05310312094656
MAV_0186	178060	178878	+	79.1955355883315	5.72184493577436
MAV_0185	178875	179828	-	11.8317688326606	17.4127918669344
MAV_0187	180134	180928	-	43.675090031288	1.20575401926869
MAV_0188	181019	181966	+	46.391325766353	7.8629365705683
MAV_0189	181963	182658	+	55.7125825152612	30.1521394382046
MAV_0190	182668	182826	-	75.4045664033234	12.1185910291055
MAV_0191	182914	183258	-	48.5487353145982	6.49377988284434
MAV_0192	183270	184616	-	54.0564788549403	3.55634729308818
MAV_0194	184726	186003	+	15.8270296134059	0.74970140274028
MAV_0193	186000	186749	-	5.1127833981273	2.84043522118184
MAV_0196	186819	187400	+	14.2808869614359	1.28161806064168
MAV_0195	187397	187882	-	4.60589748391434	12.0630648388233
MAV_0197	187952	188590	+	10.0038525736608	0.500192628683039
MAV_0198	188639	190213	+	11.6917113931092	2.1626286969913
MAV_0199	190215	190550	-	40.3269730663403	3.81042265193766
MAV_0200	190547	192085	-	102.016964287424	4.01151452791227
MAV_0201	192146	192289	-	11.9020194722528	12.6458956892686
MAV_0202	192316	193083	+	89.7316446864655	2.49639815201913
MAV_0203	193090	193869	+	68.1396344256696	1.5020761095839
MAV_0204	193883	194668	+	53.525921169602	1.89712125664412
MAV_0205	194697	195512	+	29.6281789945398	1.69676796003973
MAV_0206	195539	197167	-	8.42892172929392	11.1078813486819
MAV_0207	197302	198348	-	101.086092962773	2.33901422348468
MAV_0208	198603	199811	+	111.921965290789	1.84922208584309
MAV_0209	199871	201748	+	51.0052579275087	1.13345017616686
MAV_0210	201828	202280	+	6.58955834719308	0.47068273908522
MAV_0211	202277	203194	+	12.1802632480832	4.75610279210867
MAV_0212	203181	205163	+	9.23127115727582	2.30781778931895
MAV_0213	205160	205318	+	4.71278540020771	1.34651011434506
MAV_0214	205514	206557	+	255.889852612127	0.815910251453574
MAV_0215	206704	207621	+	87.6978953861989	0.232005014249203
MAV_0216	207786	208796	+	75.8311834692545	2.0011006748831
MAV_0217	209078	210976	+	193.805229745528	2.57809154664381
MAV_0218	210988	216363	+	62.0236377991137	1.76136048631816
MAV_0220	216363	217937	+	71.299164853932	8.24502190727934
MAV_0219	217934	218773	-	4.18397123730342	7.35364641707874
MAV_0221	218828	219634	-	5.01516546310654	1.58373646203364
MAV_0222	219658	221427	-	20.3247671414595	1.08238404895346
MAV_0223	221438	221953	-	31.3959096175835	1.23931222174672
MAV_0224	222098	225518	-	5.53644012512288	1.21304025213366
MAV_0225	225293	228574	-	8.94827995525135	1.68590781765605
MAV_0226	228797	229951	+	5.80726242555924	4.97765350762221
MAV_0227	229955	230578	-	27.3192421273219	0.170745263295762
MAV_0228	230761	230973	+	128.953749299754	4.01412449182112
MAV_0229	231032	234190	-	12.2273180966033	3.6041956923872
MAV_0230	234314	236362	-	3.84360260178771	2.75285051209119
MAV_0231	236365	237129	-	31.1882761563484	0.139233375697984
MAV_0232	237130	238530	-	47.4885263541338	1.29168791683244
MAV_0233	238563	238967	-	66.0889828152183	1.57981632227613
MAV_0234	238978	239454	-	127.827939174421	1.3408525088226
MAV_0235	239896	240783	-	5.87637052156677	0.239851858023134
MAV_0236	240808	241638	-	13.9696368609944	0.256323612128337
MAV_0237	241635	242549	-	14.315140898349	0.814682815353193
MAV_0238	242546	243307	-	36.3433873175395	0.41934677674084
MAV_0239	243368	243877	-	126.019061526632	2.08986835035874
MAV_0240	243899	245841	-	33.1392641169527	7.72336568676088
MAV_0241	245990	247186	+	166.232077669868	2.49036820479203
MAV_0242	247191	248171	-	21.2748598066519	15.956144854989
MAV_0243	248200	248289	+	1399.59892323536	2.39043368614067
MAV_0244	248295	249413	-	1.99808611779826	18.5536568081267
MAV_0245	249454	249645	-	11.6956035586307	1.67080050837581
MAV_0246	249674	250918	-	23.7717484977863	1.53917796028832
MAV_0247	250938	251762	-	43.375927761135	8.13298645521282
MAV_0248	251777	252373	+	61.7542071568924	14.813870502954
MAV_0249	252454	252915	-	116.296413693629	6.46091187186827
MAV_0250	252926	253993	-	99.7944454848107	4.78534803523568
MAV_0251	254077	254165	+	38369.6931808378	6.04399426325339
MAV_0252	254201	254276	+	35263.7892915192	14.1832398711013
MAV_0299	294476	294892	+	42.191729183865	35.0319205950879
MAV_0300	294941	296005	-	14.7964250534985	3.09925119363821
MAV_0301	296096	297040	+	29.5233753672818	0.450738555225677
MAV_0302	297208	297435	+	16.8699328863319	0.468609246842554
MAV_0303	297457	297612	+	13.7257160042916	1.37257160042916
MAV_0304	297688	298428	+	71.1557811100859	0.86249431648589
MAV_0305	298475	299965	+	15.4207037524726	19.9898011606126
MAV_0306	299967	300452	-	335.572530970902	7.23783890329396
MAV_0307	300594	302468	+	15.439599432789	1.30555436380201
MAV_0308	302478	303446	-	1.75825287658281	7.03301150633122
MAV_0309	303446	304060	-	2.77196870444977	2.07897652833732
MAV_0310	304050	305332	-	3.31901089027331	0.497851633540997
MAV_0311	305354	306118	-	6.26550190640928	0.69616687848992
MAV_0312	306120	307178	-	8.34505370487765	0.502714078607088
MAV_0313	307234	307917	-	20.8699210402003	1.40171111464032
MAV_0314	307994	308602	+	8.22301324763685	1.04974637203875
MAV_0316	308637	309689	+	25.1779472046404	8.49376532204736
MAV_0315	309686	310036	-	29.1769505919798	5.77460480466267
MAV_0317	310174	311082	+	6.67768176750639	0.234304623421277
MAV_0318	311084	312178	+	5.25065095776602	0.583405661974002
MAV_0319	312178	312864	+	3.25635609285489	1.3955811826521
MAV_0320	312861	313577	+	5.49699589976342	5.05129352951233
MAV_0322	313677	314177	+	56.1656298895611	18.9346252279202
MAV_0321	314140	315084	-	23.5510895105416	19.0437039582848
MAV_0323	315227	315748	+	305.239111429411	1.63338654945504
MAV_0324	315745	316203	+	78.7355619481988	1.16129147416222
MAV_0325	316233	316322	+	21871.273011344	3.585650529211
MAV_0326	316495	317412	+	33.5247245590099	5.45211783485628
MAV_0327	317505	317978	+	28.5613868440253	4.4978561959095
MAV_0328	318572	318904	+	14.4182031822189	4.16525869708547
MAV_0329	318957	320231	+	0	0
MAV_0331	322745	324382	-	16.8301426081944	2.79419356043382
MAV_0332	324946	326079	-	3.94326616010319	1.50219663242026
MAV_0333	326265	326402	+	13.9761852744429	4.65872842481429
MAV_0334	326533	326793	+	33.139685468054	0.818263838717383
MAV_0335	326801	328066	+	8.15676443179936	1.34544567947206
MAV_0336	328078	329316	+	2.92142662934639	4.12436700613608
MAV_0337	329313	329795	+	5.95872629439422	14.1243882533789
MAV_0338	329809	330783	+	3.38562964068896	3.93169893757428
MAV_0339	330795	331451	-	39.0795824192311	1.29724754918609
MAV_0340	331513	332868	+	1.33458530152429	0.706545159630507
MAV_0341	332861	334045	+	0.988274737640082	0.17968631593456
MAV_0343	334063	334989	+	0.344625158855053	1.37850063542021
MAV_0342	334986	338369	-	17.6085153587424	0.408769106542234
MAV_0344	338375	339502	-	1.60458126314589	5.66322798757372
MAV_0345	339514	340416	-	1.41517914456665	1.06138435842499
MAV_0346	340416	341921	-	3.18062688139315	0.494764181550045
MAV_0348	342041	343465	+	4.03385684536238	0.896412632302751
MAV_0347	343455	344333	-	2.78657047581432	0.484620952315534
MAV_0349	344443	345432	+	11.2935302310336	1.18313173848924
MAV_0350	345439	346035	-	1.07088220503282	4.10504845262579
MAV_0351	346032	346805	-	1.78895975088276	0.41283686558833
MAV_0352	346802	347011	-	3.05380762774908	0
MAV_0353	347008	348087	-	2.26747810728913	0.295758013994235
MAV_0354	348205	349062	+	1.61361247074956	1.48948843453806
MAV_0355	349101	350456	+	15.6224985296079	0.942060212840677
MAV_0356	350463	350948	+	19.3009037421172	0.657985354844906
MAV_0357	350950	351855	+	7.28752103874266	1.52802860489765
MAV_0358	351892	353127	+	17.8295383804735	0.344532142617845
MAV_0359	353273	353635	-	3.52621985745612	2.64466489309209
MAV_0361	353728	354075	+	4.90486681421371	3.06554175888357
MAV_0360	354042	355136	-	8.07044499064036	1.06957704695234
MAV_0362	355178	356206	+	9.31292501263947	8.69206334513017
MAV_0363	356245	356403	+	7.40580562889783	39.7220483731793
MAV_0365	356608	358620	+	11.1026852867716	1.90331747773228
MAV_0364	358561	359616	-	5.34392213152869	7.05801036239638
MAV_0366	359623	360825	+	14.071142717378	1.59295955291071
MAV_0367	360830	361405	-	7.95494757987855	2.40498415205631
MAV_0368	361365	362384	-	33.92703354839	1.98342657667511
MAV_0369	362407	363102	-	41.6313803410743	2.14279163520235
MAV_0370	363163	363315	+	46.1888403697049	4.89881640284749
MAV_0371	363331	364398	-	20.5371186512198	8.67344331386466
MAV_0372	364437	365573	-	6.46111499409764	0.561836086443273
MAV_0373	365570	366904	-	8.53227136173822	1.67455793080844
MAV_0374	366949	367281	+	2.24283160612295	2.24283160612295
MAV_0375	367284	368666	-	3.0788509126848	0.923655273805439
MAV_0376	368663	370351	-	6.30179496642534	0.819233345635294
MAV_0377	370449	370907	-	3.94839101215156	1.85806635865956
MAV_0379	371084	371461	+	27.3695146053745	55.0211891551343
MAV_0378	371458	372291	-	174.693926863745	1.40470262829034
MAV_0380	372356	372444	-	20293.3151382996	1.20879885265068
MAV_0381	372870	374156	+	108.442228641216	2.729667082502
MAV_0382	374305	376131	+	24.4089985185848	4.48566321224589
MAV_0383	376143	377453	-	36.2159827243006	3.24807019948885
MAV_0384	377450	378874	-	55.3534800446948	3.95915579267048
MAV_0386	378923	379360	+	57.446989866932	7.54600290624955
MAV_0385	379357	380094	-	17.7531055374368	11.546735308902
MAV_0387	380253	380579	+	76.6808597325645	2.28411071543809
MAV_0388	380605	381216	+	41.4354880031355	5.57115805084175
MAV_0389	381231	381938	-	20.011006748831	10.5321088151742
MAV_0390	381931	383181	-	32.9334829806972	0.510596635359647
MAV_0391	383431	384420	+	29.9009657545462	148.429254465014
MAV_0392	384421	386220	-	623.226854814095	4.43472619649499
MAV_0393	386513	387778	+	124.6219060611	3.44770455364715
MAV_0394	387779	388813	+	74.6883376190973	1.23451797717516
MAV_0395	388821	389969	+	10.4706409327163	2.1311924022343
MAV_0396	390145	390579	+	2.94122485806248	8.08836835967182
MAV_0397	390722	391240	+	65.5084968949997	3.28569263423196
MAV_0398	391308	391970	+	61.221462132435	3.69578380327035
MAV_0399	392176	393486	+	48.3962459723838	0.406008774936106
MAV_0400	393483	394784	+	14.8809549762131	1.47174279984525
MAV_0401	394784	395482	+	6.09594836866818	0.914392255300227
MAV_0402	395479	396447	+	14.1759138174489	0.879126438291403
MAV_0403	396444	397589	+	4.08774598905103	3.34451944558721
MAV_0404	397593	398273	-	47.5555689795749	2.19005909774358
MAV_0405	398284	399756	-	14.2362343135545	1.51756812479515
MAV_0406	399863	401389	+	69.9867603075968	41.9641730131208
MAV_0407	401422	402192	-	341.641092869158	7.18371889575261
MAV_0409	402344	402733	+	0.82036734472951	8.4771292288716
MAV_0408	402730	403602	-	28.6673856339633	1.09789987534328
MAV_0410	403683	404675	+	21.7681277255562	1.17955371911881
MAV_0411	404687	406009	-	5.87392120229044	1.60929348007957
MAV_0412	406006	406989	-	13.2021001852062	0.649283615665878
MAV_0413	406986	408119	-	17.6508104309381	0.281661868578799
MAV_0414	408119	408772	-	16.4529926529238	1.14030642148977
MAV_0415	408797	410053	-	24.8997164934541	3.21833070323557
MAV_0416	410052	410516	+	47.6850306011164	2.52180450294366
MAV_0417	410526	412238	-	5.15716519845827	6.27558656679862
MAV_0418	412226	413506	-	9.39085608652996	0.99725905343681
MAV_0419	413550	413640	-	2395.78560156019	0
MAV_0420	413668	414660	+	6.75562584586226	1.60848234425292
MAV_0421	414733	415314	+	74.7000241059724	4.21103077067982
MAV_0422	415384	418047	+	16.0180600496948	1.31819446792999
MAV_0423	418029	419021	+	9.65089406551752	0.428928625134112
MAV_0424	419018	420103	+	7.74522545956453	0.294122485806248
MAV_0425	420128	421138	+	6.42458637725628	2.0011006748831
MAV_0426	421176	421718	+	0.981312721709038	1.37383781039265
MAV_0427	421829	422518	+	3.24217747416321	0.308778807063163
MAV_0428	422532	422672	-	2.27944926499842	0.759816421666141
MAV_0429	422696	423727	-	2.57939619382298	1.03175847752919
MAV_0430	423770	425980	-	1.15519600760101	0.721997504750632
MAV_0431	425977	426549	-	2.04565959679346	0.557907162761852
MAV_0432	426596	427006	-	13.4913745115354	0.778348529511657
MAV_0433	426996	427385	-	3.55492516049454	1.09382312630601
MAV_0434	427408	428310	-	20.8738923823581	10.849706775011
MAV_0435	428508	428849	+	349.069913836415	0.623896182013254
MAV_0436	428894	429403	+	109.091127888726	3.55277619560985
MAV_0437	429414	430046	-	2.01976517151759	4.20784410732831
MAV_0438	430269	430580	+	1.71019773365369	0
MAV_0439	430703	431003	+	0.354580996777532	0.354580996777532
MAV_0440	431106	431699	+	20.0909300029091	2.51136625036364
MAV_0441	431749	432438	-	9.72653242248964	10.0353112295528
MAV_0442	432641	433252	+	10.9682174125947	80.6076930481166
MAV_0443	433270	433343	-	14877.830042871	13.1146396068402
MAV_0444	433405	434508	-	33.0792244500527	2.79678574067501
MAV_0445	434505	435518	-	84.8474171953345	0.735064257880373
MAV_0446	435576	437936	-	84.243035971679	2.56920976478636
MAV_0447	438507	438719	+	2107.91712376757	15.0529668443292
MAV_0448	438782	439897	-	58.768222604922	375.60144869412
MAV_0449	439921	440892	-	87.3123752106159	0.985961577033303
MAV_0450	441011	441172	+	73.9995123709633	3.303549659418
MAV_0451	441173	441649	+	45.5889852999685	1.1173770906855
MAV_0452	441646	442449	+	29.5410568921755	5.43131539273182
MAV_0453	442682	443356	-	217.3255337816	2.20955517279768
MAV_0454	443461	443841	-	29.6728307829619	44.2293138085659
MAV_0455	444012	444710	+	72.3893868779346	1.67638580138375
MAV_0456	444735	445403	+	48.250617675266	0.636971850498561
MAV_0457	445433	446251	+	27.1787634449282	2.47079667681166
MAV_0459	446248	447456	+	14.0012529356691	2.37757125322683
MAV_0458	447449	448414	-	35.164146519803	1.87395138193307
MAV_0460	448415	448954	-	124.925661016797	0.789419658873913
MAV_0461	449175	449846	+	53.7420080063712	7.92654985344707
MAV_0462	449938	451890	-	24.6862486998292	1.96182108872815
MAV_0463	452005	452547	+	20.8038297002316	0.392525088683615
MAV_0464	452654	454258	+	4.31067920022561	1.85690796317411
MAV_0465	454260	455186	+	1.72312579427527	0.919000423613475
MAV_0466	455179	456054	+	2.30984192186507	0.729423764799495
MAV_0467	456042	457697	+	7.58439110932003	1.73541152501391
MAV_0468	457714	458445	+	10.3318402617804	18.4808973696635
MAV_0469	458911	459768	-	60.2001575625799	5.0890854846717
MAV_0470	460281	461333	+	86.6566295356498	0.303348761501691
MAV_0471	461330	462418	+	10.656984002413	0.488852477174907
MAV_0508	493805	493978	+	12.912487165887	0.614880341232715
MAV_0509	493975	494778	+	8.34567974980743	0.794826642838802
MAV_0510	494801	495388	+	2.71825295655689	1.8121686377046
MAV_0511	495407	495607	+	5.85058644682929	7.97807242749448
MAV_0512	495664	495933	+	1.97721745414981	1.18633047248989
MAV_0514	495965	496258	+	3.26746993617521	19.6048196170513
MAV_0513	496255	497241	-	30.4234810622508	0.970962161561194
MAV_0515	497375	499705	-	11.9614018655425	0.913084111873474
MAV_0516	499954	500157	+	5404.65280901005	2.09604530114798
MAV_0517	500346	500936	+	72.6590551023791	1.08177253254162
MAV_0519	501141	503939	+	85.5024297804865	3.9158516084438
MAV_0518	503936	505540	-	44.6321092577206	4.97386061564494
MAV_0520	505735	506901	+	25.6356586864031	2.0982923479974
MAV_0521	506943	507018	+	12945.0430303542	5.67329594844052
MAV_0522	507099	508841	-	5.92325316086464	1.7708695017018
MAV_0524	508882	509823	+	37.7566587429423	11.6435205105481
MAV_0523	509820	510161	-	89.8410502099085	7.79870227516567
MAV_0525	510158	510823	-	54.0669369522433	1.27969081543771
MAV_0526	510895	512145	-	16.8496889668683	0.510596635359647
MAV_0528	512273	513361	+	9.9725905343681	19.5540990869963
MAV_0527	513342	513830	-	244.13773548617	3.70566205648651
MAV_0529	513985	515337	+	37.9233817559402	0.472075291567721
MAV_0530	515334	516407	+	17.8447099962598	0.198274555513998
MAV_0531	516386	517348	+	4.64420016569325	0.221152388842536
MAV_0532	517399	518010	+	145.546504078241	5.39705936175295
MAV_0533	518018	518767	-	5.82289220342276	17.7527201323865
MAV_0534	519084	519383	+	1.06730065919659	0
MAV_0535	519393	520658	+	0.588632484769026	0.840903549670037
MAV_0536	520668	522248	-	4.37615787162144	1.68313764293133
MAV_0537	522278	523291	-	43.4738003946392	0.210018359394392
MAV_0538	523291	524478	-	69.2732377023671	0.448080450856191
MAV_0539	524475	525404	-	68.1299331806131	1.03053680441263
MAV_0540	525544	525957	+	27.301878202241	2.31808399830348
MAV_0541	526099	526218	+	4.46950836274201	0
MAV_0542	526345	528744	+	153.730593892585	1.24155080155534
MAV_0543	528761	529375	+	99.0978811840791	1.03948826416866
MAV_0544	529404	530198	+	35.7707025716377	0.133972668807632
MAV_0545	530191	530592	+	37.6687043958177	0.53054513233546
MAV_0546	530589	531137	+	16.6937768555846	1.35879579057084
MAV_0548	531137	531613	+	27.2640010127262	2.234754181371
MAV_0547	531610	531816	-	5.16380092394465	119.800181435516
MAV_0549	531824	533089	+	58.9473388318696	0.336361419868015
MAV_0550	533205	534116	+	257.119875380064	1.05089867321552
MAV_0551	534113	535039	+	117.632054222525	1.60825074132358
MAV_0552	535039	535470	+	215.463487368992	0.246808118406635
MAV_0553	535473	536288	+	106.243778420949	0.783123673864489
MAV_0554	536335	537834	+	47.7584411270072	8.3736939866075
MAV_0555	537990	538316	+	386.014710909038	0.652603061553741
MAV_0556	538716	541184	+	425.885108892885	3.53431625637249
MAV_0557	541373	541588	+	93.0156661314085	1.48429254465014
MAV_0558	541604	542380	+	16.1754733066039	0.137080282259355
MAV_0559	542428	542925	+	4.92275428121725	0.214032794835533
MAV_0560	543119	544558	+	26.9816672322028	5.54417819839783
MAV_0561	544571	545884	-	50.8781871994571	1.53930821144854
MAV_0562	545913	546221	-	344.334987455065	0.345371100757337
MAV_0564	546307	547050	+	6.87209468855514	8.44694972134902
MAV_0563	547033	547944	-	31.2934271579732	2.45209690416954
MAV_0565	547943	548560	+	31.377832129746	18.447406801554
MAV_0566	548672	549505	+	33.4574626010973	28.2217528047424
MAV_0567	549533	550606	-	137.602541526714	5.05600116560694
MAV_0568	550603	551982	-	44.8175980698505	1.46563573722403
MAV_0569	552077	552643	-	143.774450106791	0.93970228827968
MAV_0570	552922	553410	+	4902.15494048971	10.8990060484897
MAV_0571	553445	554134	+	429.820099431923	1.23511522825265
MAV_0572	554131	554610	+	129.248104462124	0.222075780862755
MAV_0573	554659	556065	+	78.9863216150236	0.151314792365946
MAV_0574	556066	556995	+	43.511553964089	0.572520446895908
MAV_0576	556992	557936	+	20.2832349851555	1.01416174925777
MAV_0575	557840	559273	-	2.00426104249687	10.7636241171128
MAV_0578	559452	562085	+	8.72649015996358	1.4544150266606
MAV_0577	562082	563323	-	1.62861537601284	2.22863156717547
MAV_0579	563334	564251	-	11.0202381768372	3.01606518523964
MAV_0580	564251	565009	-	20.0679746197311	1.68402584221519
MAV_0581	565019	565879	-	6.80300749631312	4.20549554317538
MAV_0582	565879	566700	-	14.1227753893122	4.14613589411
MAV_0583	566697	567632	-	33.4481753109929	2.04784746801997
MAV_0585	567755	568834	+	11.9289065644341	4.8307142285725
MAV_0584	568831	569424	-	53.456224472026	5.38149910792208
MAV_0587	569792	571915	+	20.2426833770311	1.95412042501042
MAV_0586	571912	572484	-	32.9165226029493	13.3897719062844
MAV_0588	572569	573450	+	1.32816945444479	14.7306066765695
MAV_0589	573452	573985	-	50.692442691272	6.98517911100205
MAV_0590	574032	575126	-	16.0436557042851	1.45851415493501
MAV_0591	575339	576523	+	44.6520495097382	4.22262842446217
MAV_0592	576520	577401	+	35.7398325923324	0.362228033030396
MAV_0593	577401	578312	+	39.0000174282204	0.583832596230844
MAV_0594	578315	578878	+	16.2490048256844	1.13365149946636
MAV_0595	578904	579734	+	12.175371576096	0.76897083638501
MAV_0596	579748	580914	-	2.37198265425794	2.46321275634478
MAV_0597	580911	581870	-	3.99319579269797	0.88737684282177
MAV_0598	581867	582811	-	3.71859308061183	0.563423194032096
MAV_0599	582808	583953	-	13.8425943720137	0.836129861396801
MAV_0600	583953	585482	-	7.37454264063148	0.904425040832163
MAV_0601	585542	586690	+	24.3697218168531	1.48256862764125
MAV_0602	586687	587475	+	16.7391028935586	2.29487700960078
MAV_0603	587556	588155	+	55.7621534164333	21.8431365293672
MAV_0604	588171	589331	+	31.2703758365014	2.20084756620537
MAV_0605	589424	590164	-	11.2124261143166	2.73123200220532
MAV_0606	590161	590769	-	26.4186170296418	1.22470410071187
MAV_0607	590889	591965	-	13.2473569428037	0.593165236244943
MAV_0608	592012	592755	-	13.7441893771103	1.57485503279389
MAV_0609	592752	593633	-	15.3343200649534	1.44891213212159
MAV_0610	593633	594388	-	13.3848455737214	0.986251779116315
MAV_0611	594511	595245	+	17.2459694617955	0.579696452497328
MAV_0612	595260	596165	+	21.7450224543128	0.822784633406429
MAV_0613	596303	596731	-	21.8713512031001	7.20760437374891
MAV_0614	596754	597155	-	5.83599645569006	3.44854336018049
MAV_0615	597174	598334	-	25.3097470113618	1.10042378310269
MAV_0616	598494	599744	+	31.1463947569384	11.1480265386856
MAV_0617	599746	600834	+	21.6072794911309	0.488852477174907
MAV_0618	600825	601988	+	19.5736027455869	0.182930866781186
MAV_0619	601985	602938	+	6.58560718044315	0.334861382056431
MAV_0620	602935	603336	+	6.89708672036098	2.12218052934184
MAV_0621	603336	604505	+	6.27872252634296	0.454979893213258
MAV_0622	604792	605460	+	1.11470073837248	0.796214813123202
MAV_0623	605543	606403	-	23.2539165328521	0.742146272325068
MAV_0624	606405	608096	-	11.7005438321622	1.50974759124674
MAV_0625	608161	608946	+	44.0403148863814	2.30364724021072
MAV_0626	609016	609912	+	23.3880992294109	4.15524605598671
MAV_0627	609909	610967	+	16.2879361468696	3.72008418169245
MAV_0628	611020	611325	+	312.147533228746	3.48768193551671
MAV_0629	611415	612542	+	46.627243764357	0.660709931883601
MAV_0630	612554	613327	+	16.5134746235332	0.41283686558833
MAV_0631	613324	614469	+	15.4219507768743	1.95096967659254
MAV_0632	614482	614919	-	22.1511698215712	9.7367779435478
MAV_0633	614925	616082	-	56.5429506529427	1.10327708591108
MAV_0634	616209	616733	+	21.3154606841456	1.62403509974442
MAV_0635	616744	617151	-	11.7612861338985	3.39770488312623
MAV_0636	617154	618347	-	12.1264917590304	0.534992283486637
MAV_0637	618347	619411	-	10.7973912552557	1.09973429451678
MAV_0638	619428	620396	-	11.5385345025747	31.8683333880633
MAV_0639	620490	621521	+	36.2147225612747	8.66677121124522
MAV_0640	621620	622300	-	52.0921199677581	11.2631610741099
MAV_0641	622385	623605	+	17.7871778711352	1.39507277420669
MAV_0642	623732	624604	-	4.87955500152568	1.70784425053399
MAV_0643	624808	625620	-	14.9343227706793	0.917019819252239
MAV_0644	625685	627325	+	21.7288964488671	2.98366936312802
MAV_0645	627335	628102	+	4.29935237292184	0.27737757244657
MAV_0646	628125	628952	+	8.61799036907908	1.02901377541243
MAV_0648	628949	630499	+	8.71582966272515	1.92160024060082
MAV_0647	630485	631198	-	8.50397622005022	1.79031078316847
MAV_0649	631326	631607	-	3.0284497945412	0.37855622431765
MAV_0650	631589	633100	-	7.74399264967477	0.211199799536585
MAV_0651	633106	634203	-	16.775527559484	1.06665204135447
MAV_0652	634233	635411	-	15.8929343207587	1.44481221097806
MAV_0653	635625	635816	+	126.423905133769	0.556933502791936
MAV_0654	635898	636767	+	65.6117655717229	3.30507028066515
MAV_0655	637004	637768	+	42.0484794607912	0.974633629885888
MAV_0656	637788	638630	+	25.3933896742105	1.76869380815396
MAV_0657	638700	639854	+	29.4050272024349	1.19832399257572
MAV_0658	639854	640906	+	22.0433433357896	0.606697523003383
MAV_0659	640896	641960	+	11.9971013947285	1.09973429451678
MAV_0660	641957	643384	+	11.2561451674998	0.969072100513228
MAV_0661	643390	644535	+	9.94065501882864	1.02193649726276
MAV_0662	644548	646153	+	6.29629807361974	0.596491396448185
MAV_0663	646286	647017	+	24.0106146928698	2.32830203082374
MAV_0664	647017	647508	+	9.31587547541786	17.765157883355
MAV_0665	647521	648099	-	99.3808330068517	3.49673301320404
MAV_0666	648192	649670	-	69.5247448349993	2.80689963619562
MAV_0667	649671	649835	-	339.878857886757	0.648623774593047
MAV_0668	649968	650672	+	17.5275833634348	0.604399426325339
MAV_0669	650669	651451	+	6.52936873861441	0.816171092326801
MAV_0670	651534	652469	+	19.9096281613053	33.1068673996562
MAV_0671	652560	653405	+	8.560298620428	1.13298069976253
MAV_0672	653420	654211	+	7.12748147757619	14.9273668681313
MAV_0673	654216	655781	-	89.9253658920145	13.2543056303423
MAV_0674	656090	656332	-	15.8242758892453	14.9451494509538
MAV_0675	656510	656686	+	10.2747902475308	3.62639655795204
MAV_0676	656711	658189	-	18.4247770991302	1.22352035423912
MAV_0677	658269	659138	+	24.6044120893961	0.489640041580022
MAV_0678	659221	659889	+	11.943222196848	1.27394370099712
MAV_0679	660045	660491	+	10.9713402590358	0.47701479387112
MAV_0680	660541	661500	+	2.66213052846531	5.54610526763607
MAV_0681	661507	662448	-	15.7131004948173	2.93914109975
MAV_0682	662589	663338	+	36.0735273090093	12.2138714510819
MAV_0683	663446	665344	+	7.34195636109432	5.04409215647702
MAV_0699	675799	675873	-	999.055916596156	2.87498105495297
MAV_0700	675903	676619	-	76.2151053129361	2.22851185125544
MAV_0701	676779	677498	+	79.0039995601679	1.03563295303591
MAV_0703	677539	678975	+	33.1123340305481	7.40768099117408
MAV_0702	678963	679367	-	138.497230919541	5.00275168720776
MAV_0704	679402	679824	-	83.1836935568145	2.01657438925611
MAV_0705	679894	681021	-	126.761919788525	3.86987245817538
MAV_0706	681234	681782	-	6.79397895285418	1.16468210620357
MAV_0707	681786	681995	-	5.08967937958181	0.508967937958181
MAV_0708	682008	683363	-	2.66917060304858	0.549535124157061
MAV_0709	683360	684187	-	9.1324972567853	0.38588016577966
MAV_0710	684188	685413	-	32.5635609285489	0.694689299809043
MAV_0711	685410	686057	-	6.41205202827995	0.822057952343584
MAV_0712	686067	686267	-	1.0637429903326	8.50994392266078
MAV_0713	686271	687740	+	6.08266924356284	0.724127290900339
MAV_0714	687771	688520	+	4.26065283177275	0.710108805295459
MAV_0715	688517	689395	+	5.08851999931311	0
MAV_0716	689392	689832	+	20.0660609540013	0
MAV_0718	689855	691123	+	18.2044344560074	0.167782806046151
MAV_0717	691120	692703	-	4.16627071387372	1.27676038005808
MAV_0719	692779	693699	-	22.0842294732094	1.1562423807963
MAV_0721	693821	694390	+	32.529223254459	5.79543632694385
MAV_0720	694344	695135	-	2.42065408672399	10.3550202598748
MAV_0722	695239	696657	+	46.1355387203489	0.600137089045189
MAV_0723	696654	697901	+	32.5861926469168	0.511825015396599
MAV_0724	697940	698560	-	3.94614335123383	4.9755720515557
MAV_0725	698613	699503	+	22.9481633869504	1.55378189599143
MAV_0727	699500	701662	+	7.13426149853037	1.67286131689678
MAV_0726	701591	702067	-	13.408525088226	1.5643279269597
MAV_0728	702134	702697	+	4.15672216470997	28.1523455700812
MAV_0729	702703	704316	-	49.3951332770685	2.44008001502208
MAV_0730	704436	706118	-	8.28479974634782	1.32809766926186
MAV_0731	706192	706884	+	57.1838717346425	0.614880341232715
MAV_0732	706933	708600	+	26.0990331761267	3.4458381210534
MAV_0733	708612	709250	-	26.1767475677457	10.8375069547992
MAV_0734	709269	709961	+	13.5273675071197	1.22976068246543
MAV_0735	710024	710263	+	181.147864880907	1.78032299637255
MAV_0736	710260	710934	+	44.8224049338958	10.2586490165607
MAV_0737	710946	711452	-	43.9372104702595	5.67609896027275
MAV_0738	711492	712313	-	13.7340751492394	1.16610072021844
MAV_0739	712435	712902	-	7.51681342205047	85.6461165663933
MAV_0740	712909	713706	-	12.679496120652	8.80891309434773
MAV_0741	713703	714713	-	32.6495373270401	1.36917414597265
MAV_0742	714757	716064	+	11.4757277457457	1.05804582052974
MAV_0743	716084	716431	+	118.329911892906	4.29175846243699
MAV_0744	716782	719079	+	32.7412404947822	1.7597837889699
MAV_0745	719099	719749	+	4.41862472907387	1.47287490969129
MAV_0746	719762	720151	+	4.92220406837706	0.82036734472951
MAV_0747	720289	721815	+	88.6684851705809	3.06714885810185
MAV_0748	721876	722970	+	165.978910831604	40.0605221222148
MAV_0749	723050	723235	-	1386.31586469832	51.7496589891534
MAV_0750	723382	724476	-	44.2415960330285	3.20873114085701
MAV_0751	724587	725456	+	41.1297634927218	3.30507028066515
MAV_0752	725568	726605	-	0.102578880456374	268.961824556612
MAV_0753	726825	727433	-	85.729287049831	39.0155734941068
MAV_0754	727478	727576	-	24.9653967118875	0
MAV_0755	727756	728034	-	379.58023252156	1.91320681714496
MAV_0756	728060	728893	-	549.749528617267	1.40470262829034
MAV_0757	728930	729400	-	441.566505135936	0.905313183261785
MAV_0758	729623	730042	-	19.5484988676874	14.4709666942621
MAV_0759	730039	730851	-	22.7944926499842	4.0610877709742
MAV_0760	731020	731802	+	179.557640311896	1.0882281231024
MAV_0761	731799	732749	+	36.7271264030623	1.0077565171572
MAV_0762	732786	732899	-	0.94136547817044	117.670684771305
MAV_0764	732912	734036	+	37.4770662074474	1.13566867295295
MAV_0763	733973	734086	-	0	72.4851418191239
MAV_0765	734088	735132	+	17.3214854747645	2.13971291158856
MAV_0766	735129	736043	+	18.5049382344511	1.51298237137022
MAV_0767	736056	736832	+	70.8705059280867	8.22481693556132
MAV_0768	737019	737687	-	80.2584531628187	8.12139109385666
MAV_0769	737746	739734	-	89.4657082412527	2.35436074319086
MAV_0770	739792	740055	+	0	632.58328398486
MAV_0771	740057	741190	-	273.58756167954	0.938872895262663
MAV_0772	741197	742219	-	1524.73298095716	2.70619547442735
MAV_0773	742404	742982	-	62.9411942376727	17.4836650660202
MAV_0774	743087	744160	+	13.7800816082228	12.0947478863539
MAV_0775	744177	744380	-	30.3926568666456	9.43220385516589
MAV_0776	744436	744768	-	30.7588334554004	8.01011287901052
MAV_0777	744881	745381	-	54.0381439088959	0.850994392266078
MAV_0778	745460	746356	+	10.0913118502534	28.4931158124803
MAV_0842	794402	794474	-	3565.01643843411	4.43226245971916
MAV_0843	794599	794671	+	11506.1533454309	0
MAV_0844	794701	794778	+	18272.8941988692	4.14445320908804
MAV_0845	794805	794881	+	12637.5466575171	2.79932365876999
MAV_0846	794921	795760	-	4.69111926606747	0.633935035955064
MAV_0847	795891	796445	-	20.5452166002866	1.15206822057682
MAV_0848	796608	796826	+	3.41568850106797	4.39159950137311
MAV_0849	796831	798111	+	1.49588858015522	7.0639182951774
MAV_0850	798264	798497	+	550.589719459705	184.899532654379
MAV_0851	798519	798656	-	347.075267648665	162.279040131031
MAV_0852	798980	799183	+	16405.7465720852	1.04802265057399
MAV_0853	799324	800022	+	101.802337756759	1.67638580138375
MAV_0854	800111	800923	+	27.2485889149237	16.7683624091838
MAV_0855	800928	801752	-	3.35647060056402	4.64742083155018
MAV_0856	801844	803421	+	25.4974540485556	0.944350149946504
MAV_0857	803421	803861	+	21.5166195771821	0.483519541060272
MAV_0858	803846	804801	+	14.8144311742655	1.11386700558387
MAV_0859	804798	805838	+	5.83012985086135	2.2502255564728
MAV_0860	805948	807213	-	14.3794506993576	0.336361419868015
MAV_0861	807217	807531	-	34.2159369501886	3.04894487674948
MAV_0862	807549	807887	-	26.1214994667472	2.20301802731603
MAV_0863	808012	809415	+	7.58191725112329	0.151638345022466
MAV_0864	809393	810298	+	8.22784633406429	0.587703309576021
MAV_0865	810285	811367	+	3.83419377291786	2.2611911994131
MAV_0866	811370	811534	+	6.48623774593047	0
MAV_0867	811546	812310	+	2.78466751395968	1.39233375697984
MAV_0868	812316	813167	-	6.62495634402205	1.49999011562763
MAV_0869	813293	813811	+	2.05355789639498	1.23213473783699
MAV_0870	813931	815071	+	10.917362269203	0.466553943128332
MAV_0871	815079	815966	+	9.95385210796004	0.239851858023134
MAV_0873	816100	816993	+	1.66768217969276	1.1912015569234
MAV_0872	816986	817537	-	20.657078033682	0
MAV_0874	817755	818975	+	8.19605254846427	4.18521832262006
MAV_0875	819232	820848	-	81.6896689976951	0.394954080569034
MAV_0876	820863	821540	-	168.439067302296	0.157125995617813
MAV_0877	821666	822529	+	68.286629970366	0.739566389570751
MAV_0878	822529	824271	+	37.0661306045859	0.732773586911089
MAV_0879	824333	825135	+	16.4468991023993	0.53054513233546
MAV_0880	825132	826859	+	14.2284094248309	0.615948459949391
MAV_0881	826863	828173	+	10.4750263933515	0.649614039897769
MAV_0882	828199	829026	+	12.8626721926553	0.643133609632767
MAV_0883	829014	830003	+	6.13077355398969	0.322672292315247
MAV_0884	830016	830837	+	3.1096019205825	1.16610072021844
MAV_0885	830866	832463	-	5.661750418176	0.466261799143906
MAV_0886	832658	833464	+	2.24362665454766	0.527912154011215
MAV_0887	833527	834204	+	4.24240188168096	0.785629978089067
MAV_0888	834223	834411	+	2.82910369769308	0.565820739538616
MAV_0889	834401	835679	+	2.49704927308121	0.582644830385617
MAV_0890	835828	836889	+	2.20568763311189	0.200517057555626
MAV_0891	836889	838142	+	1.10364396443127	0.594269827001451
MAV_0892	838132	839259	+	1.13264559751474	0.283161399378686
MAV_0893	839292	841709	+	2.86070725575585	0.96823937887121
MAV_0894	841716	842525	+	5.52252232311114	2.76126116155557
MAV_0895	842572	843414	-	22.2350078739355	0.884346904076981
MAV_0896	843426	844274	-	31.7366717634607	0.75264834221646
MAV_0897	844513	845162	-	106.538203962433	21.1437358633136
MAV_0898	845408	846583	+	15.0281988421456	3.3496587780686
MAV_0899	846592	846861	-	20.563061523158	13.0496351973887
MAV_0900	846937	847755	-	4.8115514232648	1.69054509466061
MAV_0901	847759	848856	-	8.82412143302337	2.13330408270895
MAV_0902	848877	849323	-	24.0892470904916	0.71552219080668
MAV_0903	849304	850533	-	23.3694554426201	1.4714101574983
MAV_0904	850536	850865	-	61.1086398701705	1.93995682127525
MAV_0905	850843	852126	-	26.282660010556	1.40948018984054
MAV_0906	852145	852678	-	22.5521497012352	1.19745927617178
MAV_0907	852999	854297	+	93.2619046994219	0.409762322932433
MAV_0908	854392	855559	+	20.6914874726221	1.64073468945902
MAV_0909	855668	856822	+	19.4497201871905	0.460893843298352
MAV_0910	856928	857542	+	12.4738591700239	6.92992176112441
MAV_0911	857539	858066	+	12.5146234156776	0.807395059075975
MAV_0912	858205	859479	+	6.01173432527057	1.00195572087843
MAV_0913	859518	859664	+	8.01450198195793	0
MAV_0914	859685	859978	+	7.62409651774217	3.99357436643637
MAV_0915	859986	860186	-	28.7210607389801	5.31871495166299
MAV_0916	860197	861402	-	25.8652859890001	1.50071625192151
MAV_0917	861579	862394	-	2.47989163390421	5.87342755398367
MAV_0918	862394	863428	-	4.73231891250478	0.30862949429379
MAV_0919	863425	865077	-	8.82159743798825	1.09465077697664
MAV_0920	865188	865364	-	56.2091466482566	3.62639655795204
MAV_0921	865619	866611	+	5.79053643931051	1.28678587540234
MAV_0922	866623	867366	+	3.43604734427757	0.572674557379595
MAV_0923	867379	868335	+	2.55921430728554	4.89588824002451
MAV_0924	868339	868635	-	18.3280042253252	0.718745263738241
MAV_0925	868632	869942	-	9.9878158634282	0.162403509974442
MAV_0926	869991	870452	+	9.22987410266896	9.46062095523568
MAV_0927	870458	871324	-	17.9337732781246	1.47400876258559
MAV_0928	871340	871753	-	30.9077866440464	0
MAV_0929	871755	872897	-	41.2642858771752	0.745178977465918
MAV_0930	872934	874025	-	22.6203825625264	1.85253133055173
MAV_0931	874261	875154	-	2.73976358092382	0.833841089846381
MAV_0932	875151	875537	-	5.23604062598947	0
MAV_0933	875778	876398	+	18.7012880558473	1.5441430504828
MAV_0934	876520	877518	+	8.74017286646022	1.38563716175589
MAV_0935	877502	878677	+	4.88869118961364	0.633719228283249
MAV_0936	878683	880047	-	0.545909159261597	0.779870227516567
MAV_0937	880265	880828	-	19.272075490928	0.188941916577726
MAV_0938	880825	881715	-	25.099553704477	0.7171301058422
MAV_0939	881771	882187	-	58.3012985086135	5.62556389118201
MAV_0940	882311	883675	-	11.6980534127485	0.389935113758283
MAV_0941	883714	883914	-	11.1693013984923	3.19122897099779
MAV_0942	883973	884674	-	11.2292412674197	1.36571853252402
MAV_0943	884762	884875	+	5.64819286902264	4.7068273908522
MAV_0944	884926	886497	+	7.24509866108134	2.57302569272048
MAV_0945	886494	887699	+	12.9767817077919	4.4138713291809
MAV_0946	888081	888899	+	50.5863109094597	1.17037737322657
MAV_0947	888910	889755	+	55.8937145216181	4.65780954346818
MAV_0948	889775	891037	+	31.1031032831005	1.60151480319488
MAV_0949	891034	892056	+	25.3966036830875	1.56126661986193
MAV_0950	892056	893174	+	32.5402596327145	0.951469579903933
MAV_0951	893171	894598	+	25.4195066365393	1.86360019329467
MAV_0952	894595	895903	+	26.674900675007	1.4638665004577
MAV_0953	895904	897631	+	24.4531538599908	2.64857837778238
MAV_0954	897704	898225	-	138.021163428951	3.06259978022821
MAV_0955	898359	898964	-	29.1869977512746	0.703301150633122
MAV_0956	898961	899704	-	122.266018000543	0.572674557379595
MAV_0957	900064	900189	-	9.36093831492686	343.801734475495
MAV_0958	900176	900307	+	472.594214025627	7.3081579488499
MAV_0959	900313	900915	-	19.4371642751804	78.4554630743643
MAV_0960	901015	901779	+	2.64543413826169	0.417700127093952
MAV_0961	901785	902582	+	4.53792492739126	2.13549408347824
MAV_0962	902579	903157	+	2.76057869463477	1.10423147785391
MAV_0963	903161	903439	+	4.5916963611479	3.82641363428992
MAV_0964	903441	904736	-	11.0070703246771	1.14999242198119
MAV_0966	904930	905667	+	52.3933114641429	21.0727919387462
MAV_0965	905583	906026	-	62.431868507105	42.0214499567053
MAV_0967	906023	906778	-	49.7352682897228	5.63572445209323
MAV_0969	906887	907306	+	22.8488947804138	2.03101286937011
MAV_0968	907284	907403	-	4.46950836274201	89.3901672548401
MAV_0970	907395	908585	+	67.4895762774043	0.983291839803241
MAV_0971	908602	910077	+	20.8421507936353	2.52413590926379
MAV_0972	910074	910700	+	17.1626265213406	2.54890492891197
MAV_0974	910711	910896	+	8.0499469538683	8.6249431648589
MAV_0973	910893	912578	-	17.4239207912046	1.70451399044392
MAV_0975	912644	913087	+	60.2707653664745	0.72036771354352
MAV_0976	913093	914172	+	9.06991242915653	0.788688037317959
MAV_0977	914230	914694	+	39.6611071826593	0.687764864439179
MAV_0978	914701	915156	+	20.1059114656271	0.701369004614899
MAV_0979	915158	916339	-	19.7256320815274	4.23335483028214
MAV_0980	916773	917984	+	80.3736446039906	2.2838412674358
MAV_0981	917989	920136	+	156.663033788154	6.49046724422777
MAV_0982	920214	920816	-	22.0876866763413	2.82722389457169
MAV_0983	920866	921726	-	31.0464523922653	0.742146272325068
MAV_0984	921758	922966	-	17.1713479399716	0.792523751075611
MAV_0985	923118	923594	+	6.25731170783881	0.446950836274201
MAV_0986	923591	924628	+	15.1816743075433	10.5656246870065
MAV_0987	924653	924946	-	86.0433749859473	5.44578322695869
MAV_0988	925098	925511	+	22.9232750943344	3.34834355310503
MAV_0989	925523	926668	+	15.5148540948073	2.69419622005636
MAV_0990	926756	928405	-	57.9285145736005	2.77385982924813
MAV_0991	928446	930704	-	29.2552877323535	1.08352917527235
MAV_0992	930834	931034	+	669.62621241437	0
MAV_0993	931145	931573	+	108.362603688087	0.497076163706821
MAV_0994	931570	932052	+	86.7325716184047	2.64832279750854
MAV_0995	932049	932474	+	36.5427003737786	26.5310016412365
MAV_0996	932553	933257	-	123.599682683532	3.77749641453337
MAV_0997	933760	934038	-	103.695809489257	21.4279163520235
MAV_0998	934043	935136	-	75.7174790922928	4.37954570585241
MAV_0999	935133	935540	-	173.805672867611	2.09089531269307
MAV_1000	935704	936111	+	432.031243985205	1.30680957043317
MAV_1001	936210	938138	+	46.3456489563995	0.662080699377135
MAV_1003	938186	939190	+	15.7866240597168	4.1320693847581
MAV_1002	939187	940068	-	3.26005229727357	17.1454602301054
MAV_1004	940261	940761	-	22.3386027969845	4.04222336326387
MAV_1005	940758	942461	-	27.2962822533967	2.1862010958098
MAV_1007	942511	943404	+	99.3462098474117	5.83688762892467
MAV_1006	943401	943865	-	23.8425153005582	33.0127134930806
MAV_1008	943889	944164	-	18.1803347438662	4.25497196133039
MAV_1009	944368	945666	+	33.0268432283541	1.06538203962433
MAV_1011	945650	945949	+	27.7498171391112	6.40380395517952
MAV_1010	945946	946725	-	34.9574076412253	2.32139035117512
MAV_1012	946848	947972	-	44.5749954134033	1.32494678511178
MAV_1013	948228	949238	+	255.614280944279	3.4755959090075
MAV_1015	949316	950956	+	51.4358653252286	9.27531997668057
MAV_1014	950953	951429	-	35.756066901936	6.92773796225011
MAV_1016	951557	952678	-	31.8838220117531	2.46720051281423
MAV_1017	952789	953412	+	52.9310316216862	0.682981053183048
MAV_1018	953548	954842	+	117.636492980367	3.53484919507741
MAV_1019	954852	956402	-	10.0197726831329	11.5982300236264
MAV_1020	956429	956692	-	61.0742173156738	0
MAV_1021	956792	958129	-	21.6408446799152	0.716057360732489
MAV_1022	958145	958846	-	102.732382946529	0.7587325180689
MAV_1023	958852	960126	-	4.09131919358691	0.417481550366012
MAV_1024	960284	961474	+	13.0509644192067	0.983291839803241
MAV_1025	961471	963591	+	4.31518382870771	0.652295229920932
MAV_1026	963598	964024	-	2.24734434577309	0.998819709232486
MAV_1027	964089	965526	-	7.69862706990885	2.22075780862755
MAV_1028	965590	966321	+	56.1702864936228	0
MAV_1029	966327	967436	+	21.2940436297418	0.959191154492874
MAV_1030	967466	969052	+	6.97536387103342	20.3224543550301
MAV_1031	969049	971421	+	6.09903232231169	4.21550763453896
MAV_1032	971484	971672	+	234.249786168987	3.96074517677031
MAV_1033	971676	972137	+	134.294668193833	15.4600391219705
MAV_1034	972251	972640	+	36.9165305128279	7.10985032098908
MAV_1035	973637	975220	+	8.13094768352775	2.01593744219696
MAV_1036	975267	975653	+	13.2278921077629	18.4639327337523
MAV_1037	975688	975867	-	73.6894585481799	5.94269827001451
MAV_1038	976139	976243	-	1.02282979839673	4.09131919358691
MAV_1039	976490	976777	+	19.6440343162466	0.370642156910313
MAV_1040	977169	977321	+	2.79932365876999	6.99830914692498
MAV_1041	977532	977604	-	2471.72503170338	1.47742081990639
MAV_1042	977654	978472	-	30.1697278431739	12.6140672447753
MAV_1043	978486	979565	-	27.1111512828048	0.788688037317959
MAV_1044	979566	980792	-	26.9840187596605	1.21471467085288
MAV_1045	980889	981965	-	7.61228719847677	1.28519134519738
MAV_1046	981990	982781	-	4.84130817344798	0.806884695574663
MAV_1047	983274	984383	+	139.850070325061	1.05511026994216
MAV_1048	984390	985376	+	61.2785008629732	2.37346306159403
MAV_1049	985373	986281	+	8.55211875487661	4.68609246842554
MAV_1050	986287	987195	-	34.9113888897703	1.5229800522383
MAV_1051	987233	988141	-	19.6815883673873	0.351456935131915
MAV_1052	988138	989550	-	27.2715979107932	0.753359058309205
MAV_1053	989678	990538	-	147.316035056526	0.742146272325068
MAV_1054	990535	991935	-	92.2417135902695	0.683834779499527
MAV_1055	992070	992237	-	14.6503525614669	1.27394370099712
MAV_1056	992307	994607	+	7.95494757987855	0.462496952318521
MAV_1057	994604	996541	+	9.50064725490652	3.95402660319809
MAV_1058	996559	997473	-	11.4055594149447	2.44404844605958
MAV_1059	997488	998540	-	0.404465015335588	0
MAV_1060	998830	999627	+	18.0182313293476	2.00202570326085
MAV_1061	999662	1000528	-	17.4424370239294	6.75587349518393
MAV_1062	1000630	1001328	-	48.3103908216953	0.914392255300227
MAV_1063	1001746	1002772	-	26.0233421611581	1.45150115639926
MAV_1064	1002978	1003928	-	86.8910063682206	2.46340481971759
MAV_1065	1004044	1004787	+	8.87645563938372	11.8829970656266
MAV_1066	1004792	1005655	+	44.2507223093166	1.23261064928459
MAV_1067	1005686	1006447	+	45.9883631825788	2.23651614261781
MAV_1068	1006449	1008113	-	25.954306134317	4.98629526718405
MAV_1069	1008225	1008497	-	385.606833995567	0.391081981739925
MAV_1070	1008771	1008911	+	28.8730240233134	3.03926568666456
MAV_1071	1008924	1011248	+	42.3391680747699	5.30956053694412
MAV_1072	1011322	1011912	-	84.0176666940662	6.1300443510692
MAV_1073	1011914	1012966	-	323.572012268471	2.83125510734912
MAV_1074	1013290	1014453	+	80.0322542167689	5.03059883648262
MAV_1075	1014466	1015368	+	116.98814261751	1.06138435842499
MAV_1076	1015429	1016955	+	35.481335653951	4.25218364418666
MAV_1077	1017007	1017840	-	13.2808248492905	2.29860430083875
MAV_1078	1018099	1019007	+	35.0285412014809	3.98317859816171
MAV_1079	1019054	1020445	+	9.17679071458747	1.14709883932343
MAV_1080	1020670	1021299	+	44.9849976833817	0.169116532644292
MAV_1081	1021296	1022897	+	25.8460976414354	0.930193745450116
MAV_1082	1023081	1023659	+	45.0894520123679	0.920192898211589
MAV_1083	1023762	1025155	+	38.2580931914308	0.916361513567205
MAV_1084	1025217	1027133	+	43.6378909395314	0.888303123451021
MAV_1085	1027182	1028030	+	22.0776847050162	8.27913176438106
MAV_1086	1028091	1028696	-	136.088772647509	2.10990345189937
MAV_1087	1028827	1029618	-	20.8445213023455	6.72403912978886
MAV_1088	1029623	1030789	-	17.6986398048477	0.364920408347375
MAV_1089	1030786	1032777	-	11.27321802914	0.480848162380381
MAV_1090	1032783	1034378	-	24.5427849807145	0.466846453437504
MAV_1091	1034375	1035523	-	27.4275196113631	1.29724754918609
MAV_1092	1035520	1037241	-	38.6309918046411	0.370857521324555
MAV_1093	1037472	1037645	+	1508.91635738508	1.22976068246543
MAV_1094	1037761	1038447	+	343.002841780715	3.10129151700466
MAV_1095	1038545	1040032	+	188.211688471087	1.71686830988449
MAV_1096	1040115	1041581	+	160.867544990953	5.22438576425287
MAV_1097	1041641	1042138	+	195.840007274512	16.2664924075005
MAV_1098	1042163	1042618	-	42.5497196133039	39.5104539266393
MAV_1099	1042686	1043366	-	33.9459160150255	3.1286558539194
MAV_1100	1043431	1043757	-	165.434876103873	3.91561836932244
MAV_1101	1043864	1044454	-	10.4571344812357	2.88472675344433
MAV_1102	1044546	1045439	+	116.618632422801	0.23824031138468
MAV_1103	1045567	1046853	+	22.0027710286525	0.579020290227697
MAV_1104	1046874	1047527	+	21.9916238430169	1.46610825620113
MAV_1105	1047772	1048779	+	24.4016515160705	0.73944398533547
MAV_1106	1048832	1048904	+	39986.3944907663	4.43226245971916
MAV_1107	1049237	1049353	+	535.539574443308	57.7722486128911
MAV_1108	1049395	1050441	+	35.6953909757879	18.3053287055323
MAV_1109	1050448	1051101	+	17.5932990744136	0.488702752067043
MAV_1110	1051258	1051650	-	0.542726015475815	46.6744373309201
MAV_1111	1051709	1051825	+	110.959398129521	0
MAV_1112	1052166	1052309	+	15.6214005573319	0.743876217015802
MAV_1113	1052416	1053069	+	6.19023485951588	0
MAV_1114	1053066	1053560	+	7.10597544149306	1.50732812395307
MAV_1115	1053569	1054174	-	4.39563219145701	2.63737931487421
MAV_1116	1054267	1055436	+	2.45689142335159	3.82183110299137
MAV_1117	1055506	1056639	+	3.47382971247185	1.03276018478893
MAV_1118	1056776	1057792	+	22.3009111162247	0.628194679330274
MAV_1119	1057780	1058397	+	8.2754722100429	0.689622684170241
MAV_1120	1058406	1058972	+	4.6985114413984	0.751761830623744
MAV_1121	1059139	1060131	+	10.9376799409199	0.965089406551752
MAV_1122	1060337	1060999	+	6.42745009264409	1.92823502779323
MAV_1123	1061027	1061680	+	14.1723798099443	4.88702752067043
MAV_1124	1061681	1062277	-	21.5961244681618	5.35441102516408
MAV_1125	1062374	1063582	+	8.89387765095963	0.880581945639567
MAV_1126	1063664	1065223	-	20.1967880140121	1.3646478387846
MAV_1128	1065276	1066112	+	16.9231839371095	2.41759770530136
MAV_1127	1066109	1067359	-	19.8281693397996	2.89338093370466
MAV_1129	1067398	1068324	-	5.97350275348759	1.37850063542021
MAV_1130	1068321	1069493	-	5.99036154965456	1.54297191430496
MAV_1131	1069832	1071520	+	46.5702648018833	0.945269244963801
MAV_1132	1071648	1073501	+	40.930855483386	1.14813058859428
MAV_1133	1073515	1074309	-	29.3400144688714	1.33972668807632
MAV_1134	1074519	1076279	+	9.12643133751262	0.846159196855475
MAV_1135	1076462	1077925	+	45.8798241216588	0.581677643380778
MAV_1136	1077922	1079412	+	15.8490566344857	1.49923508704594
MAV_1137	1079428	1080441	+	7.66567011789532	0.315027539091589
MAV_1138	1080458	1081380	+	2.65358880451733	0
MAV_1139	1081377	1082177	+	4.38793983512196	18.8814380784036
MAV_1140	1082499	1083176	+	132.142962314581	3.61389789920971
MAV_1141	1083233	1083928	+	66.1204276005298	0.306113090743193
MAV_1142	1083945	1086065	+	21.9271550365729	0.75264834221646
MAV_1144	1086062	1087078	+	6.38664590652445	6.91014147263301
MAV_1143	1087075	1087437	-	67.2920289464544	1.17540661915204
MAV_1145	1087532	1089091	-	43.6687308411073	3.27515481308305
MAV_1146	1089111	1089965	+	41.8521832262006	4.85784269589828
MAV_1147	1090233	1091255	+	403.119041248351	0.728591089268902
MAV_1148	1091219	1092175	+	112.382889146017	0.890161498186274
MAV_1149	1092247	1093197	+	53.9709601410855	8.95783570806398
MAV_1150	1093557	1095191	+	218.607647584875	3.25502751019767
MAV_1151	1095266	1095841	-	163.353923558901	15.7248963788297
MAV_1152	1095854	1096513	-	467.465811836601	0.968506516236052
MAV_1153	1096650	1097519	-	47.0054439916821	0.489640041580022
MAV_1154	1097562	1098221	-	25.8268404329614	3.06693730141417
MAV_1155	1098218	1098565	-	129.978970576663	2.45243340710685
MAV_1156	1098566	1099546	-	134.270416228717	1.51963284333228
MAV_1157	1099659	1101131	-	69.0132171037792	1.30077267839584
MAV_1158	1101239	1101310	-	11137.8385776514	1.49822956384873
MAV_1159	1101423	1102082	+	145.437395188114	2.90551954870816
MAV_1160	1102159	1103493	-	1.27585366156833	7.01719513862583
MAV_1161	1103662	1107332	+	69.9403769938027	1.07243843712006
MAV_1162	1107329	1108333	+	41.7444958357613	0
MAV_1163	1108638	1109366	+	32.7305535486953	1.31506688365294
MAV_1164	1109424	1110713	+	49.1847030440829	0.742722025833466
MAV_1165	1110715	1111392	+	10.3703157107757	0.47137798685344
MAV_1166	1111445	1111873	+	5.96491396448185	0.248538081853411
MAV_1167	1111870	1112817	+	4.15612361587182	0.224655330587666
MAV_1168	1113029	1113355	+	3.2630153077687	1.30520612310748
MAV_1169	1113443	1114123	-	6.10087891514284	0.31286558539194
MAV_1170	1114173	1116737	-	7.96562613665596	0.373388725155748
MAV_1171	1116762	1117637	-	2.55298317679823	0.121570627466583
MAV_1172	1117639	1119789	-	1.88010388989017	0.841099108635077
MAV_1173	1119789	1121459	-	4.07661984319079	1.21024651594727
MAV_1174	1121546	1121629	-	14.0977986670585	1.28161806064168
MAV_1175	1121820	1123358	-	7.60804479431637	0.760804479431637
MAV_1176	1123355	1124119	-	30.3528759021605	0.835400254187904
MAV_1177	1124339	1124623	-	44.1977721335375	0
MAV_1178	1124666	1124962	-	44.9215789836401	0
MAV_1179	1125125	1127216	-	3.61194415655736	4.01892377983143
MAV_1180	1127570	1127646	+	482.883331137824	0
MAV_1181	1127854	1129065	+	9.22320511849073	0.439200243737654
MAV_1182	1129130	1129927	+	12.9464328810868	0.53387352086956
MAV_1183	1129937	1130095	+	24.2371820582111	0.67325505717253
MAV_1184	1130104	1130874	+	7.32186733605554	0.967039082120543
MAV_1185	1131175	1132362	+	32.7098729125019	0.806544811541144
MAV_1186	1132524	1134155	+	22.1748998597844	0.782643524462978
MAV_1187	1134169	1134642	+	14.8429254465014	1.57424966856833
MAV_1188	1134671	1135558	+	6.23614830860147	0.839481503080967
MAV_1189	1135583	1136452	+	7.22219061330532	1.34651011434506
MAV_1190	1136478	1137515	-	24.1060369072479	0.923209924107365
MAV_1191	1137684	1138091	-	29.0111724636163	1.30680957043317
MAV_1192	1138255	1138848	+	100.454650014545	2.69074955396104
MAV_1194	1138848	1139285	+	73.7560929223746	2.92103338306434
MAV_1193	1139282	1141066	-	6.38007286802623	5.84343122492122
MAV_1195	1141076	1141867	-	14.7928860855355	27.9720027799216
MAV_1196	1141881	1142918	-	40.2109211388986	2.05157760912748
MAV_1197	1143217	1143984	+	757.934216710254	4.16066358669856
MAV_1198	1144188	1145405	-	40.6442473709661	3.49627934373902
MAV_1199	1145496	1146470	-	16.1636511878054	1.63820789065595
MAV_1200	1146702	1147766	+	26.5935747583149	1.29968598442893
MAV_1201	1147809	1149215	+	24.5886537594662	4.9933881480762
MAV_1202	1149306	1150025	+	84.9219021489445	13.6111759541862
MAV_1203	1150063	1151229	+	32.4779163429164	141.315428132521
MAV_1204	1151248	1151727	-	848.77363445745	15.3232288795301
MAV_1205	1151963	1152388	-	55.8152204339222	0.750877404940657
MAV_1206	1152499	1153371	+	57.7007378930411	1.21988875038142
MAV_1207	1153368	1153688	+	56.8437660458982	0.99725905343681
MAV_1208	1153675	1155690	+	13.5673423580882	1.42536281583028
MAV_1209	1155712	1156095	+	42.216431992312	25.5520509427151
MAV_1210	1156105	1156878	-	44.4487691950102	19.6785572597104
MAV_1211	1157051	1157845	+	57.3403022496665	0.803836012845791
MAV_1212	1157900	1159270	+	27.9523705488858	1.78584589617881
MAV_1213	1159517	1159942	+	65.5766266981507	4.50526442964394
MAV_1214	1159962	1160870	-	51.8984740878128	23.7819192772596
MAV_1215	1160977	1162308	+	100.779858062314	2.63737931487421
MAV_1216	1162396	1163223	+	797.871556110411	2.18665427275141
MAV_1217	1163443	1164744	+	32.787159040997	0.572344422162043
MAV_1218	1164872	1165747	+	53.8557879676961	0.97256501973266
MAV_1220	1165812	1167245	+	12.3224938168326	4.52814531823367
MAV_1219	1167242	1168261	-	33.0919065687373	26.9328450937988
MAV_1221	1168310	1169722	-	62.9054813688186	1.73272583411117
MAV_1222	1169753	1170832	-	67.1370691766913	1.28161806064168
MAV_1223	1170888	1171574	+	57.3738930645862	0.775322879251164
MAV_1224	1171588	1172391	+	21.1953771423681	0.397413321419401
MAV_1226	1172473	1174017	+	16.0525982349414	2.20464868462714
MAV_1225	1174014	1175114	-	30.9452506278574	3.48134069563395
MAV_1227	1175176	1175424	-	157.416805424219	0.428928625134112
MAV_1228	1175414	1176553	-	38.851368215835	0.466963560286478
MAV_1229	1176658	1177254	-	219.173891296716	2.67720551258204
MAV_1230	1177452	1178342	+	179.28252646055	4.90038905658837
MAV_1231	1178359	1179465	-	56.6496040963743	29.1423260461824
MAV_1232	1179704	1180756	+	25.8857609814777	22.6500408587929
MAV_1233	1180947	1181222	+	0	0
MAV_1234	1181222	1182140	+	0	0
MAV_1235	1182242	1183516	+	0	0
MAV_1236	1183823	1184032	+	43.7712426644035	4.07174350366544
MAV_1237	1184295	1185599	-	0	0
MAV_1238	1185708	1186970	-	0	0
MAV_1239	1187107	1187313	+	135.29158420735	1.54914027718339
MAV_1240	1187300	1187671	+	65.9463309370613	2.86723177987223
MAV_1241	1187804	1188211	+	57.4996210990593	6.79540976625246
MAV_1242	1188277	1189014	-	13.2787456052373	11.9797378829858
MAV_1243	1189110	1189715	+	2.98902989019077	1.75825287658281
MAV_1244	1189817	1190215	+	19.7781360011588	4.00908162185652
MAV_1245	1190284	1190667	+	196.917436069402	0.555479368319894
MAV_1246	1190737	1191069	+	69.2073752746509	1.6020225758021
MAV_1247	1191364	1191774	+	11.1563289230004	2.33504558853497
MAV_1248	1192185	1192508	+	14.4906165865741	5.26931512239057
MAV_1249	1192513	1193196	-	19.7797012843689	2.64767654987616
MAV_1251	1193323	1193511	+	48.0947628607823	6.22402813492477
MAV_1250	1193469	1194287	-	6.63213844828392	10.7934802197562
MAV_1252	1194419	1195828	+	26.6501969898798	0.754963087532007
MAV_1253	1195845	1196867	+	9.88802192579224	2.18577326780671
MAV_1254	1196881	1197714	-	25.0292468313552	1.66010310616132
MAV_1255	1197866	1198339	+	2.24892809795475	0.44978561959095
MAV_1256	1198445	1199359	+	26.7681496473192	0.11638325933617
MAV_1257	1199375	1200601	+	8.85006403049959	0.954418669955838
MAV_1258	1200602	1201207	-	9.49456553354715	4.92310805443186
MAV_1259	1201204	1202769	-	15.973137554515	0.883620375356151
MAV_1260	1202986	1203495	+	161.54682348273	21.9436176787667
MAV_1261	1203664	1205412	+	12.8403759130537	3.7121465909776
MAV_1262	1205460	1207730	-	12.7461715141175	1.49954958989617
MAV_1263	1208176	1208805	-	14.5440218074091	1.18381572851004
MAV_1264	1208843	1209685	-	9.60148067283579	0.884346904076981
MAV_1265	1209788	1211077	-	10.2330590225944	2.2281660775004
MAV_1266	1211216	1211863	-	6.08322884734252	0.9864695428123
MAV_1267	1211863	1212963	-	6.86597748305586	0.290111724636163
MAV_1268	1212960	1214129	-	33.2135322045678	0.181991957285303
MAV_1269	1214341	1216056	+	1.86077491020279	0.620258303400931
MAV_1270	1216070	1216912	+	0.884346904076981	0.379005816032992
MAV_1271	1216995	1218113	+	3.42529048765416	4.2816131095677
MAV_1272	1218118	1219263	+	2.04387299452551	19.0451801762605
MAV_1273	1219256	1220281	+	2.38693549050241	0.518899019674438
MAV_1274	1220284	1221498	+	1.4019676973082	3.15442731894345
MAV_1275	1221625	1223073	+	16.0149151859466	0.955017878061034
MAV_1276	1223530	1224678	+	43.272471819279	0.648623774593047
MAV_1277	1224675	1225466	+	40.6131963439247	0.806884695574663
MAV_1278	1225476	1226489	-	5.88051406304299	6.19554160213457
MAV_1279	1226539	1227039	-	17.8708822375876	1.0637429903326
MAV_1280	1227060	1228109	-	9.22789438706066	2.33232495497138
MAV_1281	1228395	1229543	+	47.7201777022028	1.01926593150336
MAV_1282	1229540	1230262	+	15.6172793594536	3.53598777949894
MAV_1283	1230296	1231108	-	18.3403963850448	3.01306512040021
MAV_1284	1231228	1232310	+	41.2913175545001	7.37344956330359
MAV_1285	1232373	1233137	+	35.5045108029859	40.0992122010194
MAV_1286	1233273	1233395	-	8932.82535734218	41.8521832262006
MAV_1287	1233708	1236134	+	37.4458579449315	2.10468522407109
MAV_1288	1236131	1236766	+	34.5088277178764	6.03066892157063
MAV_1289	1236774	1237475	-	44.15823255161	8.80129720959924
MAV_1290	1237525	1237890	+	32.3494443635393	4.66298297132097
MAV_1291	1237942	1238502	-	11.3972463249921	6.4584395841622
MAV_1292	1238541	1238984	+	54.9880688004887	1.20061285590587
MAV_1293	1239043	1239267	+	103.999872715553	0.474885263541338
MAV_1294	1239429	1240004	+	62.8995855153188	1.47999024741927
MAV_1295	1240033	1240179	+	189.433683209915	3.64295544634451
MAV_1296	1240243	1241322	-	16.2666907696829	22.8719530822208
MAV_1297	1241370	1241960	-	10.8177253254162	4.14679470807623
MAV_1298	1242335	1243519	+	10.5116494821718	3.23435368682209
MAV_1299	1243582	1243866	-	316.875552754006	4.120131300584
MAV_1300	1243997	1244770	-	104.172502416789	6.88061442647217
MAV_1301	1244910	1245332	+	5.04143597314027	5.5455795704543
MAV_1302	1245544	1245768	-	0.474885263541338	32.292197920811
MAV_1303	1245751	1249443	+	7.72164467522037	0.691490567930182
MAV_1304	1249445	1251061	+	7.56995321090648	0.197477040284517
MAV_1305	1251058	1251741	+	6.07408149677471	1.86894815285376
MAV_1306	1251734	1252465	+	11.2049535233393	9.31320812329497
MAV_1307	1252636	1254525	+	39.7566199669038	3.09718710790327
MAV_1308	1254533	1256476	+	10.2925209563833	6.84343148695701
MAV_1309	1256477	1257169	-	54.2631901137871	7.37856409479258
MAV_1310	1257168	1258070	+	20.2842344054553	1.5331107399472
MAV_1311	1258163	1258624	+	200.288268027916	7.15315242956844
MAV_1312	1258777	1261380	+	48.7123182664793	2.61542648410627
MAV_1313	1261420	1262193	+	25.458273377947	236.693136270643
MAV_1314	1262218	1262550	-	2132.61245290776	8.01011287901052
MAV_1315	1262652	1262777	+	5.95696074586254	75.7385009116809
MAV_1316	1262943	1263269	+	622.583320722269	1.30520612310748
MAV_1317	1263278	1264396	+	83.2535882415942	0.85632262191354
MAV_1318	1264478	1266862	+	20.6591025387581	1.33860275629102
MAV_1319	1266978	1267211	-	8.21775700686127	46.1107476496104
MAV_1321	1267227	1273496	+	15.712649689711	0.407239300813245
MAV_1320	1273493	1273738	-	1.30254243714196	6.07853137332913
MAV_1323	1273905	1274108	+	5.24011325286994	0.524011325286994
MAV_1322	1274105	1275196	-	0.877514840787661	0.877514840787661
MAV_1324	1275232	1276419	-	5.19773322993182	0.448080450856191
MAV_1325	1277231	1277923	+	65.6384764265923	0.461160255924536
MAV_1326	1277920	1279179	+	39.1193808200153	1.35185765252753
MAV_1327	1279176	1279508	+	26.2731702431545	3.20404515160421
MAV_1328	1279519	1281258	-	28.1381124527312	2.26328295815446
MAV_1329	1281367	1283034	-	3.95633265750576	0.510494536452356
MAV_1330	1283388	1284980	-	8.81997956808435	0.935452378433189
MAV_1331	1285038	1286705	+	16.0805778982492	0.510494536452356
MAV_1332	1286705	1287667	+	14.4854814691861	0.442304777685072
MAV_1333	1287760	1288362	-	1.94371642751804	12.1924030453404
MAV_1334	1288383	1289552	-	1.63792761556773	4.91378284670319
MAV_1335	1289549	1290010	-	1.38448111540034	4.8456839039012
MAV_1336	1290007	1291128	-	5.50375499012405	1.80295422090271
MAV_1337	1291136	1292085	-	2.91436435707561	1.2330003049166
MAV_1338	1292105	1293289	-	2.33592210714928	0.539058947803681
MAV_1339	1293294	1294490	-	2.66825164799147	0.533650329598293
MAV_1340	1294685	1296145	+	5.2458558427361	0.218577326780671
MAV_1341	1296142	1298433	+	1.11435319807867	0.603607982292613
MAV_1342	1298494	1299402	+	73.8059563777022	1.5229800522383
MAV_1343	1299432	1300853	+	15.6454809978545	0.973163889818703
MAV_1344	1300972	1302306	+	8.29304880019416	5.50211891551343
MAV_1345	1302308	1303261	-	21.6543693729826	18.7522373951602
MAV_1346	1303581	1304417	+	1.14517786040591	2.03587175183272
MAV_1347	1304443	1305594	+	1.66354246967739	1.84838052186377
MAV_1349	1305644	1306708	+	38.1907727732192	0.299927534868214
MAV_1348	1306693	1308831	-	10.199593686538	1.89065639067534
MAV_1350	1308920	1309483	+	40.0556863144779	4.53460599786542
MAV_1351	1309626	1311404	+	33.2045759074573	5.74349421101965
MAV_1352	1311460	1312335	+	38.6594595343733	0.364711882399748
MAV_1353	1312332	1313321	+	30.868982631492	1.72091889234798
MAV_1354	1313373	1313723	+	110.021417857257	0
MAV_1355	1313726	1314307	+	40.6456013517791	2.92941271003813
MAV_1356	1314474	1314647	+	550.932785744513	4.30416238862901
MAV_1357	1314677	1315957	-	9.30775116541023	33.7405979746121
MAV_1358	1316039	1317235	+	63.9490978301954	3.02401853439033
MAV_1359	1317315	1319009	-	12.3705648816719	7.78654845343814
MAV_1360	1319039	1319713	-	10.4164743860462	1.10477758639884
MAV_1361	1319723	1321366	-	4.07886843523759	0.776927320997637
MAV_1362	1321363	1322307	-	6.64839368957873	0.112684638806419
MAV_1363	1322297	1322944	-	6.74087520921739	0.164411590468717
MAV_1364	1323101	1323769	-	44.4287865722746	1.11470073837248
MAV_1365	1323971	1325245	+	491.125295850576	9.10109779797905
MAV_1366	1325386	1326900	+	111.152008633168	5.05875134107972
MAV_1367	1326900	1327295	+	99.6417484615344	24.7757861039491
MAV_1368	1327300	1328457	-	51.3943242520244	7.07936130126275
MAV_1369	1328515	1329756	-	30.1722427556063	3.25723075202568
MAV_1370	1329959	1330501	-	20.0187795228644	4.71030106420338
MAV_1371	1330498	1331787	-	29.5438316942645	2.64078942518566
MAV_1372	1331850	1332443	-	42.6932262561818	1.43506642877922
MAV_1373	1332669	1333124	+	57.9798377148317	0.233789668204966
MAV_1374	1333149	1334561	+	19.3613277985466	2.33541308075854
MAV_1375	1334615	1335493	+	14.7809390456238	0.363465714236651
MAV_1376	1335528	1336322	+	20.36384565876	1.87561736330685
MAV_1377	1336327	1337505	+	13.7257160042916	0.180601526372258
MAV_1378	1337502	1338095	+	5.91964901871428	0.538149910792208
MAV_1379	1338199	1339299	-	32.3958092510382	0.773631265696434
MAV_1380	1339489	1340478	+	69.2669854170063	4.8400843847287
MAV_1381	1340531	1341733	+	485.498672626009	1.15047078821329
MAV_1383	1341730	1342599	+	50.0656942515572	6.24291053014528
MAV_1382	1342596	1343447	-	53.7496458099902	7.62494975444047
MAV_1384	1343523	1344347	-	37.1793666524015	1.67823530028201
MAV_1385	1344512	1348254	-	69.3337561042545	2.6437225574808
MAV_1386	1348429	1349202	-	93.4387439114921	1.51373517382388
MAV_1387	1349579	1351459	+	18.0496815912818	1.4711339228004
MAV_1388	1351464	1354877	-	8.01001900133248	1.27786295351997
MAV_1389	1354929	1356113	-	5.30074632006953	1.88670631731288
MAV_1390	1356146	1356700	-	3.6482160318266	1.15206822057682
MAV_1391	1356734	1357504	-	0.967039082120543	4.83519541060272
MAV_1392	1357553	1358164	-	0.696394756355219	0.174098689088805
MAV_1393	1358202	1359038	-	1.399661829385	0.636209922447726
MAV_1394	1359313	1359798	+	19.0815752905023	1.75462761291975
MAV_1395	1359912	1360646	+	8.26067444808693	2.02893758374065
MAV_1396	1360697	1360918	+	12.9959550855114	5.77598003800505
MAV_1397	1360915	1362279	+	5.53707861536763	5.61506563811928
MAV_1398	1362337	1363267	+	4.11771480128747	1.02942870032187
MAV_1399	1363433	1364476	+	6.01733810447011	1.73380928433885
MAV_1400	1364550	1365137	-	7.06745768704792	8.69840946098206
MAV_1401	1365258	1366958	+	36.4175541396219	1.50175480988131
MAV_1402	1366955	1368094	+	17.9314007150008	3.08195949789076
MAV_1403	1368283	1368876	-	22.6022962532727	6.27841562590909
MAV_1404	1368876	1370105	-	49.6817312002368	1.4714101574983
MAV_1405	1370245	1371612	-	49.8021590206922	1.40068572245697
MAV_1406	1371633	1372850	-	7.69181455622585	0.611848885154329
MAV_1407	1372952	1373779	+	20.3230220643955	1.80077410697175
MAV_1408	1373786	1374913	+	15.1963284333228	1.22703273064097
MAV_1409	1374970	1376001	+	13.1033326646207	0.722230934270435
MAV_1410	1376015	1379929	-	9.34919746229978	3.07110265476708
MAV_1412	1379954	1380073	+	2.6817050176452	42.0133786097749
MAV_1411	1380061	1380504	-	20.4104185503997	3.36171599653643
MAV_1414	1380578	1381963	+	11.827900397922	3.45620466173046
MAV_1413	1381960	1382457	-	4.70872148638172	1.92629515351979
MAV_1415	1382456	1383613	+	7.26324081558126	33.3741318488101
MAV_1416	1383903	1384478	+	7.58495001802374	1.29499146649186
MAV_1417	1384525	1386339	-	9.14795515390767	1.75922214498224
MAV_1418	1386437	1387582	-	7.06065216290632	3.15871280972125
MAV_1419	1387692	1388024	-	1.92242709096253	0.640809030320842
MAV_1420	1388171	1390087	-	5.9405271380787	0.943822068666709
MAV_1421	1390084	1391841	-	6.478116105042	0.968690258697869
MAV_1422	1391902	1392036	-	0.793838052487013	146.06620165761
MAV_1423	1392065	1392580	+	141.901249389999	2.68517648045122
MAV_1424	1392577	1393146	+	84.6881501969537	6.91713368054589
MAV_1425	1393173	1393676	-	29.8186404844724	17.7642964588346
MAV_1426	1393708	1395126	-	1.50034272261297	0.225051408391946
MAV_1427	1395385	1396536	+	22.7350804189243	0.924190260931883
MAV_1428	1396533	1399163	+	5.17715219629553	0.566251021469824
MAV_1430	1399227	1400471	+	11.2873050421144	1.1116285268749
MAV_1429	1400458	1402134	-	2.34835863020919	4.31590234741149
MAV_1431	1402145	1403980	-	3.24630013398504	1.10142325974492
MAV_1432	1403977	1404903	-	6.77762812414938	4.36525201216401
MAV_1433	1404900	1405874	-	18.0202867972155	1.85663560941008
MAV_1434	1406023	1406514	+	48.5292117789209	3.24972400305274
MAV_1435	1406646	1407035	-	11.4851428262131	5.74257141310657
MAV_1436	1407255	1408199	+	69.4137375047542	1.80295422090271
MAV_1437	1408199	1410049	+	31.969789331077	3.3924776448445
MAV_1439	1410114	1410593	+	39.5294889935704	26.8711694843934
MAV_1438	1410590	1410985	-	88.869667546774	5.65534248024925
MAV_1440	1411037	1411450	-	57.4369701801863	5.15129777400773
MAV_1441	1411517	1412395	+	21.6867876161201	0.605776190394418
MAV_1442	1412457	1413329	+	36.4746736364044	0.975911000305135
MAV_1443	1413354	1415099	-	6.82746217290836	4.32812334175441
MAV_1444	1415193	1415564	-	15.1963284333228	3.15395495785945
MAV_1446	1415588	1416193	+	4.92310805443186	66.2861334471718
MAV_1445	1416181	1416468	-	93.4018235413988	3.33577941219281
MAV_1447	1416666	1417367	-	10.6222552529646	1.82095804336536
MAV_1448	1417477	1417983	+	14.9260380066432	2.52271064901011
MAV_1450	1418532	1419593	-	1.20310234533376	0
MAV_1451	1419593	1419886	-	0.363052215130579	0
MAV_1477	1440992	1441171	+	2.97134913500726	112.316997303274
MAV_1478	1441979	1442449	-	90.7576466219939	7.01617717027883
MAV_1479	1442413	1443501	-	39.1081981739925	6.25731170783881
MAV_1480	1443501	1443794	-	0	0
MAV_1506	1463419	1463494	-	20385.5706667339	9.92826790977091
MAV_1507	1463610	1465263	+	59.7832569884442	0.514818144141608
MAV_1508	1465260	1466678	+	58.7384175902979	0.600137089045189
MAV_1509	1466682	1468007	+	29.463673769967	2.16762722558341
MAV_1510	1468004	1469086	+	28.6089843056179	5.40719634642263
MAV_1511	1469128	1470063	+	48.0106461946905	21.3886291104308
MAV_1512	1470192	1470338	+	10111.3871368738	6.55731980342012
MAV_1514	1470394	1472184	+	1868.97860591956	2.55536025610624
MAV_1513	1472181	1472303	-	1.74384096775836	5048.41960166044
MAV_1515	1472286	1472528	+	3461.12078755325	1.75825287658281
MAV_1516	1472625	1473698	+	206.205537734558	0.693960944298992
MAV_1517	1473721	1474659	+	82.7859683307885	0.34021630820872
MAV_1518	1474659	1475318	+	37.933171885912	1.61417752706009
MAV_1519	1475345	1476568	+	34.8782452267679	1.73956335295601
MAV_1520	1476784	1477266	+	424.393728300744	1.98624209813141
MAV_1521	1477259	1478017	+	309.439748507042	5.05207752664558
MAV_1522	1478096	1478350	+	951.086744506035	0
MAV_1523	1478357	1478893	+	366.157801709635	3.17535220994805
MAV_1524	1478901	1480241	+	157.418085808175	0.952605662984416
MAV_1525	1480309	1481973	+	115.963328393229	0.255707449599182
MAV_1526	1481980	1482894	+	90.3134092448682	0.698299556017022
MAV_1527	1482923	1484380	+	86.5158163036464	1.31416429828324
MAV_1528	1484420	1484785	+	238.395004408785	1.16574574283024
MAV_1530	1484815	1485246	+	49.8552399181403	37.5148339978085
MAV_1529	1485243	1485830	-	53.2777579485151	5.07407218557287
MAV_1531	1485921	1487174	+	74.368624064753	2.1223922392909
MAV_1535	1492858	1493355	+	30.1786240718101	0.642098384506598
MAV_1536	1493402	1493899	-	12.1998693056254	24.6137714060863
MAV_1537	1493896	1495395	-	10.0768181872734	13.7669206220496
MAV_1538	1495481	1496365	-	14.9212817648464	12.7552892505945
MAV_1539	1496450	1497694	+	7.95241946148967	0.855098866826847
MAV_1540	1498157	1499791	-	18.5536568081267	8.72347372732975
MAV_1541	1499846	1500508	+	42.9032293683993	36.4757792757552
MAV_1542	1500598	1500828	+	15.7248963788297	359.36013195149
MAV_1543	1500839	1501303	-	797.119477885009	4.5850990962612
MAV_1544	1501385	1502566	+	164.740552863533	0.450356896838526
MAV_1545	1502757	1503668	+	52.3114006222836	5.83832596230844
MAV_1546	1503694	1505888	-	28.654152565477	5.47871275786616
MAV_1547	1505923	1508007	-	23.7861916264391	2.34799316484163
MAV_1549	1508313	1510928	+	27.9868136653471	0.935605689393871
MAV_1548	1510912	1512903	-	10.6320871459662	2.08367537031498
MAV_1550	1512958	1514292	-	21.9287348082057	1.99352134620052
MAV_1551	1514360	1514677	+	266.439096001288	1.34226244836921
MAV_1552	1514702	1515289	+	79.9166369227726	0.906084318852298
MAV_1553	1515300	1516340	+	20.7634449074536	0.818263838717383
MAV_1554	1516391	1517062	+	63.8879918187834	1.26824797655153
MAV_1555	1517059	1517886	+	10.4187644760508	10.0328843102712
MAV_1556	1517977	1518741	+	113.614434569555	0.69616687848992
MAV_1557	1518775	1519554	+	96.9521852549607	0.136552373598536
MAV_1558	1520032	1520646	+	25.2942144281041	3.2917128365341
MAV_1559	1520661	1521011	-	29.4808771606463	10.3335033346595
MAV_1560	1521008	1521346	-	27.3803669109278	11.9592407197156
MAV_1561	1521470	1521556	+	6241.45015025382	0
MAV_1562	1521879	1522430	+	18.5334531890979	0.965284020265515
MAV_1563	1522432	1522884	+	15.7678717593549	0.94136547817044
MAV_1564	1522925	1523047	-	4.35960241939589	10.4630458065501
MAV_1565	1523092	1523424	+	2.56323612128337	2.24283160612295
MAV_1566	1523800	1526388	+	15.9479242754655	0.904263747577942
MAV_1567	1526385	1528121	+	13.9708180757968	3.43142900107289
MAV_1568	1528209	1529276	+	6.18107454551275	4.6856532845016
MAV_1569	1529281	1529709	-	20.1315846301263	297.500083978532
MAV_1570	1529758	1530579	-	3.36873541396438	179.579510913639
MAV_1571	1530579	1531772	-	8.6490419163673	77.9305426278869
MAV_1572	1531949	1532689	+	68.8557962661235	0.86249431648589
MAV_1573	1532686	1533906	+	50.3970039682165	0.261576145163753
MAV_1574	1533908	1535107	+	28.1239806451571	0.266157545537764
MAV_1575	1535130	1536323	+	11.9481609978682	0.356661522324425
MAV_1576	1536330	1537022	+	6.76368375355987	2.9206816208554
MAV_1578	1537097	1537459	+	16.7495443229166	0.587703309576021
MAV_1577	1537435	1538991	-	2.59782992497678	2.93964965194741
MAV_1579	1538984	1540558	-	2.77086801802011	0.810985761371739
MAV_1580	1540548	1542005	-	1.38717342596564	0.584073021459216
MAV_1581	1542005	1542811	-	3.16747292406729	0.263956077005607
MAV_1582	1542802	1543614	-	5.24011325286994	0.393008493965245
MAV_1583	1543719	1544501	-	4.08085546163401	0.680142576939001
MAV_1584	1544718	1545413	+	6.58143145097866	0.306113090743193
MAV_1585	1545410	1546300	+	0.597608421535167	4.3027806350532
MAV_1586	1546320	1547108	-	45.3575691309331	1.88989871378888
MAV_1587	1547304	1548101	+	18.4186364699998	0.40040514065217
MAV_1588	1548146	1549162	+	22.196212003003	0.418796452886849
MAV_1589	1549216	1549458	-	10.1099540403511	0.439563219145701
MAV_1590	1549770	1550594	+	3.35647060056402	0.774570138591697
MAV_1591	1550614	1551816	+	4.07089663521626	1.15047078821329
MAV_1592	1551839	1553476	+	1.68951238537859	0.324906227957421
MAV_1593	1553473	1554303	+	3.46036876373255	0.76897083638501
MAV_1594	1554306	1555352	+	4.06785082345162	0.508481352931452
MAV_1595	1555353	1556546	+	3.29911908150093	0.71332304464885
MAV_1596	1556663	1557808	-	4.27355262491699	0.371613271731912
MAV_1597	1557863	1559077	-	6.83459252437748	0.7009838486541
MAV_1598	1559099	1560301	-	1.6814573058502	0.88497752939484
MAV_1599	1560430	1561272	-	1.76869380815396	0.379005816032992
MAV_1600	1561314	1562966	-	5.21568899618283	0.901477110451354
MAV_1601	1562975	1563607	-	1.34651011434506	1.85145140722446
MAV_1602	1563604	1564233	-	1.01469919586575	0.676466130577168
MAV_1603	1564230	1565243	-	3.88533964879626	2.6252294924299
MAV_1604	1565360	1566982	+	2.75445163957886	0.655821818947347
MAV_1605	1566997	1568118	+	9.39434041417726	2.65698516764609
MAV_1606	1568118	1568498	+	3.07925602464699	0
MAV_1607	1568507	1569535	+	2.37996972545231	2.37996972545231
MAV_1608	1569608	1571104	-	9.38596756175821	1.06658722292707
MAV_1609	1571271	1572506	+	2.92852321225168	0.430665178272307
MAV_1610	1572564	1573388	+	7.10022627042389	0.258190046197232
MAV_1611	1573464	1574081	+	7.06863251274497	0.17240567104256
MAV_1612	1574105	1574782	+	16.1839775486348	0.628503982471254
MAV_1613	1574786	1576690	+	13.6320005063631	6.64839368957873
MAV_1614	1576698	1577855	-	22.8929995326549	2.39043368614067
MAV_1615	1577852	1579084	-	8.89330584450142	0.518056651136005
MAV_1617	1579378	1580337	+	8.43008000680682	1.22014315887993
MAV_1616	1580314	1580511	-	0.539971061082537	15.6591607713936
MAV_1618	1580551	1581699	+	3.52110049064797	0.463302696137891
MAV_1620	1581696	1582937	+	2.91436435707561	1.62861537601284
MAV_1619	1582934	1584901	-	16.4942354881262	1.29790705480337
MAV_1621	1585148	1585657	+	0	0.417973670071747
MAV_1622	1585671	1587161	+	1.07088220503282	0.571137176017502
MAV_1624	1587163	1587465	+	1.05669833476748	1.05669833476748
MAV_1623	1587410	1587781	-	22.6511310609906	0.286723177987223
MAV_1625	1587843	1589051	-	21.6623158627334	3.8745605608141
MAV_1626	1589151	1590182	-	14.7541462286675	1.34128602078795
MAV_1627	1590275	1591771	-	4.83519541060272	8.31938033883114
MAV_1628	1591768	1592703	-	11.8320075930043	1.25146234156776
MAV_1629	1592700	1593848	-	14.269723041047	0.185321078455156
MAV_1630	1593854	1594951	-	15.0300969463585	2.23027245010481
MAV_1631	1594978	1596048	-	15.4093610749115	2.48538081853411
MAV_1632	1596128	1596979	+	3.62497611276678	1.99998682083685
MAV_1633	1596983	1597699	-	8.61691249152104	0.742837283751814
MAV_1634	1597719	1598540	-	41.8500591811728	0.388700240072813
MAV_1635	1598636	1601056	+	8.17587587611005	0.747257472547692
MAV_1636	1601076	1601267	+	19.4926725977178	3.89853451954355
MAV_1637	1601269	1602564	-	5.74996210990593	3.77854652936675
MAV_1638	1602661	1603788	+	41.6247257086669	2.35967832815572
MAV_1639	1603788	1605353	+	5.16578065592827	0.339853990521597
MAV_1640	1605415	1605840	+	24.2783694264146	0.500584936627105
MAV_1641	1605854	1606384	+	12.4437859246455	0.401412449182112
MAV_1642	1606396	1606818	+	6.55386676508235	5.29350777179729
MAV_1643	1606888	1608354	-	10.1585278749361	1.01585278749361
MAV_1645	1608486	1609838	+	28.6392343551084	0.550754506829008
MAV_1644	1609827	1610972	-	2.5083895841904	17.4658237713999
MAV_1646	1611013	1611921	+	22.2589392250213	0.585761558553192
MAV_1648	1611982	1612704	+	27.5512381152626	0.147332824145789
MAV_1647	1612701	1613006	-	1.04630458065501	2.09260916131003
MAV_1649	1613026	1613139	-	2.82409643451132	85.66425851351
MAV_1650	1613268	1622546	+	147.488573266205	0.527400059876045
MAV_1651	1622590	1622967	+	107.502938810801	5.07887899893548
MAV_1652	1623045	1624385	+	27.3080290055532	2.06397893646623
MAV_1653	1624386	1624859	-	25.8626731264796	10.3450692505919
MAV_1655	1624964	1625191	+	172.44820283806	2.34304623421277
MAV_1654	1625178	1626917	-	7.21803754222234	11.7446034585313
MAV_1656	1627056	1627322	-	175.557583742861	3.99903379824285
MAV_1657	1627431	1627506	-	30803.1603520578	1.41832398711013
MAV_1658	1627699	1628937	-	0.85924312627835	7.73318813650515
MAV_1659	1629127	1631481	+	11.9298279289637	1.3104735224998
MAV_1660	1631529	1632422	+	0.833841089846381	0.47648062276936
MAV_1661	1632641	1633780	+	47.7236758612781	5.32338458726585
MAV_1662	1633788	1634213	-	149.674896051504	7.75906651772012
MAV_1663	1634299	1634374	-	49264.0653682832	0
MAV_1664	1634423	1635070	-	59.5169957496755	2.30176226656203
MAV_1665	1635196	1636761	+	13.5941596208639	3.60245229952892
MAV_1666	1636765	1637571	-	22.0403324299682	0.659890192514018
MAV_1667	1637686	1638981	+	10.1035048502633	2.71069642324137
MAV_1668	1639088	1639849	-	49.0635728786783	1.95695162479059
MAV_1669	1639913	1640506	-	24.7548958964416	1.07629982158442
MAV_1670	1640752	1642353	+	172.617382191386	0.730866514282234
MAV_1671	1642359	1644374	+	74.8579434387902	0.686285800214579
MAV_1672	1644371	1645537	+	20.435542867453	0.729840816694749
MAV_1673	1645534	1646034	+	10.2119327071929	2.12748598066519
MAV_1674	1646031	1646852	+	9.06967226836563	0.647833733454688
MAV_1675	1647037	1648128	+	13.6502308566969	0.29250494692922
MAV_1676	1648132	1649187	+	19.5607715757843	0.705801036239638
MAV_1677	1649184	1650350	+	7.02471786068696	2.0982923479974
MAV_1678	1650353	1651123	-	2.62482036575576	1.65778128363522
MAV_1679	1651373	1651783	-	15.3075210803959	1.03779803934888
MAV_1680	1651994	1652911	-	0	0
MAV_1681	1652911	1653186	-	0	0
MAV_1682	1653447	1654106	-	20.5000545936631	0.645671010824035
MAV_1683	1654829	1655137	+	56.2954894234459	24.1759770530136
MAV_1684	1655460	1655536	-	2804.92230608753	8.39797097630998
MAV_1685	1655721	1656968	+	16.8902255080878	1.62077921542256
MAV_1686	1657126	1658601	+	80.4117582522608	0.649063519524975
MAV_1687	1658664	1660415	+	20.3514507002524	0.789757788368005
MAV_1688	1660412	1661548	+	18.6342302003686	3.83921325736237
MAV_1689	1661600	1661944	+	0	0
MAV_1690	1662022	1662861	+	0	0
MAV_1691	1662992	1664116	+	14.7636927483884	1.32494678511178
MAV_1692	1664145	1666214	+	9.97419720273194	1.54240162928844
MAV_1693	1666214	1666351	+	17.8584589617881	3.1058189498762
MAV_1694	1666414	1666896	+	3.75179062980377	1.54485496521332
MAV_1695	1666975	1668651	+	192.628876829322	1.84060541286667
MAV_1696	1668685	1673583	+	18.1127328284481	1.43338173462539
MAV_1697	1673580	1673993	+	19.5749315412294	2.31808399830348
MAV_1698	1673981	1674652	+	8.56067384172284	2.69502695017201
MAV_1699	1674723	1675733	-	12.9544938426643	2.10642176303485
MAV_1700	1675806	1677422	-	35.0192618104543	1.44816496208646
MAV_1701	1677419	1677808	-	85.318203851869	0.546911563153006
MAV_1702	1677952	1678599	+	122.9798696706	0.9864695428123
MAV_1703	1678665	1678895	+	448.622043748965	1.84998780927408
MAV_1705	1678882	1679349	+	141.908326119317	18.4503602177603
MAV_1704	1679346	1681937	-	33.3369088440783	4.47502840394647
MAV_1706	1682045	1682668	+	40.2958821377998	3.92714105580253
MAV_1707	1682724	1683203	+	70.3980225334934	4.66359139811786
MAV_1708	1683222	1684028	+	28.5072563166056	1.97967057754205
MAV_1709	1684482	1685672	-	86.6190720699401	2.86048535215488
MAV_1710	1685705	1685775	-	10269.6787552396	569.862316249606
MAV_1711	1685924	1686000	+	6690.38354446028	5.59864731753999
MAV_1712	1686069	1687463	+	118.35476169339	2.21295170155275
MAV_1713	1687584	1688183	+	161.603693022148	14.3845045437296
MAV_1714	1688180	1688815	+	147.081314253861	5.86315034041589
MAV_1715	1688837	1689712	-	7.53737890292812	24.8004080031828
MAV_1716	1690046	1691326	+	534.44774772101	1.74520334351442
MAV_1717	1691598	1693568	+	358.216801922155	1.78190450157237
MAV_1718	1693626	1694717	+	639.610817285228	1.07251813874047
MAV_1719	1694719	1695312	+	154.987174308156	0.179383303597403
MAV_1720	1695475	1695645	+	5.00584936627105	0
MAV_1721	1696025	1696405	-	4.47891785403199	23.2343863677909
MAV_1722	1696421	1696861	+	6.7692735748438	0.725279311590407
MAV_1723	1696931	1698190	+	36.0777011018284	3.63311744116773
MAV_1724	1698249	1700897	+	54.2316101566845	0.682916572343435
MAV_1725	1700894	1702351	+	14.4558072811156	0.511063893776814
MAV_1726	1702348	1702725	+	18.0582364406595	1.97511961069713
MAV_1727	1702766	1703176	+	152.03741276461	0.518899019674438
MAV_1728	1703516	1706365	+	393.760392279662	0.896097991154171
MAV_1729	1706576	1706887	+	1055.19200166433	1.36815818692295
MAV_1730	1706905	1707171	+	805.805310345934	1.99951689912142
MAV_1731	1707262	1708740	+	102.127963686195	1.5833792819565
MAV_1732	1708737	1709840	+	39.8300865827165	20.9276726112578
MAV_1733	1709855	1710505	-	163.32546220799	8.18263838717383
MAV_1734	1710610	1711887	+	402.33975280395	1.74930327306065
MAV_1735	1711899	1712747	-	13.2967873791575	72.8814478046272
MAV_1736	1712765	1713292	-	4.84437035445585	4.84437035445585
MAV_1737	1713367	1715409	+	34.2252274558529	0.468838732271958
MAV_1738	1715458	1715865	-	1.82953339860643	4.44315253947277
MAV_1739	1716005	1716574	-	2.0564451482704	3.55204161973978
MAV_1740	1716571	1717812	-	1.20003238232525	2.05719836970043
MAV_1741	1717809	1718694	-	3.12512064956469	0.841378636421263
MAV_1742	1718707	1720137	-	3.42183059827269	1.1158143255237
MAV_1744	1720229	1721032	+	10.4652174640442	2.78189324993581
MAV_1743	1721029	1721880	-	5.62496293360363	1.87498764453454
MAV_1745	1722065	1724260	+	8.67471504644806	1.84155961879903
MAV_1746	1724260	1725664	+	5.45509225811588	1.13647755377414
MAV_1747	1725729	1727036	+	55.1811589476282	1.30221024065199
MAV_1748	1727070	1727945	+	37.9300357695738	0.97256501973266
MAV_1749	1727956	1729404	+	62.9577170383312	1.24886953284904
MAV_1750	1729565	1730206	+	44.4747459296624	0.331901089027331
MAV_1751	1730203	1730598	+	74.8659623575853	1.34651011434506
MAV_1752	1730595	1731269	+	49.8728167574333	0
MAV_1753	1731259	1732008	+	28.6883957339365	0.142021761059092
MAV_1754	1732017	1732850	+	13.0254243714196	3.70330692912909
MAV_1755	1732860	1735766	-	19.1444454213334	3.84353110753347
MAV_1756	1735763	1736155	-	24.9653967118875	0.271363007737908
MAV_1757	1736332	1737417	-	18.2355941199874	0.784326628816662
MAV_1758	1737454	1738104	-	4.25497196133039	1.30922214194781
MAV_1759	1738145	1739857	-	26.6557092787783	0.93201780695029
MAV_1760	1739930	1741060	-	49.0451414126799	4.33028119958402
MAV_1761	1741101	1744145	-	16.1797964692507	2.90048187245748
MAV_1762	1744228	1745649	-	39.0014143535034	1.4971752151057
MAV_1763	1746555	1757594	+	10.002402608617	0.934713923926641
MAV_1764	1757608	1758030	-	22.9385336777882	3.52900518119819
MAV_1765	1758035	1759141	-	25.8722300542015	0.76943435105432
MAV_1766	1759149	1760309	-	44.1086533060327	0.641913873476567
MAV_1767	1760489	1761349	+	8.41099108635077	0.865837317712579
MAV_1768	1761394	1762896	+	0.779039473612421	0.991504784597627
MAV_1769	1762956	1763933	+	25.8042055996751	117.588785011178
MAV_1770	1763944	1764204	-	2143.03299360082	6.95524262909775
MAV_1771	1764430	1766024	+	18.6855732304346	2.20222827358693
MAV_1772	1766024	1767001	+	11.6499999964778	1.52429906495971
MAV_1773	1767001	1768053	+	12.3361829677354	0.505581269169485
MAV_1775	1768011	1768571	+	8.73788884916062	3.7990821083307
MAV_1774	1768550	1769392	-	10.8648333929458	2.65304071223094
MAV_1776	1769520	1769948	+	424.005967641918	9.69298519228301
MAV_1777	1769977	1770579	-	73.6845227522746	13.2526120058048
MAV_1778	1770604	1772538	+	56.3772784431702	1.98008002336988
MAV_1779	1772553	1773311	+	20.7696520539874	5.75375496090191
MAV_1780	1773324	1775363	-	35.6841689743745	2.60849188409171
MAV_1781	1775525	1775719	+	189.719110646948	0
MAV_1782	1776070	1777101	+	138.461987684418	2.57939619382298
MAV_1783	1777098	1777970	+	52.2112385163247	2.3177886257247
MAV_1784	1777967	1778785	+	33.0306503110611	2.86092246788718
MAV_1785	1778800	1779888	+	30.3088535848442	21.5095089956959
MAV_1786	1779935	1780678	-	416.763909133	2.43386686886328
MAV_1787	1780675	1782384	-	227.12686785978	0.995897474857903
MAV_1788	1782409	1782612	+	1.57203397586098	337.987304810111
MAV_1789	1782682	1783854	+	24.4152614675315	0.635341376478514
MAV_1790	1783861	1785102	-	10.5431416447147	5.57157891793866
MAV_1791	1785532	1786806	-	0	0
MAV_1792	1787016	1788368	+	76.4761972339708	0.472075291567721
MAV_1793	1788529	1789545	+	938.104054466542	2.30338049087767
MAV_1794	1789878	1790744	-	9.7038910203551	33.7793674759197
MAV_1795	1790819	1792315	-	3.83971400253745	1.5643279269597
MAV_1796	1792318	1793238	-	2.89060595199075	0.924993904637041
MAV_1797	1793263	1794111	-	6.64839368957873	0.37632417110823
MAV_1798	1794113	1795030	-	4.64010028498407	0.116002507124602
MAV_2007	1990630	1991691	+	5.21344349644628	0.601551172666879
MAV_2008	1991786	1993441	-	2.12105853057255	0.899843012970173
MAV_2009	1993551	1997045	+	6.18030415104514	0.395783024451167
MAV_2010	1997156	1997818	+	1.12480376621272	0.803431261580512
MAV_2011	1997815	1999143	+	0.720910159110947	0
MAV_2012	1999140	2002181	+	0.769560861141636	0.244860273999611
MAV_2013	2002183	2008755	+	2.18510809030585	0.161859858541174
MAV_2014	2008752	2013194	+	1.07763247557332	0.119736941730369
MAV_2015	2013191	2014477	+	2.31608116091079	0
MAV_2016	2014458	2014673	+	1.97905672620018	0
MAV_2017	2014849	2015385	+	7.93838052487013	0.198459513121753
MAV_2019	2015679	2016197	+	6.98209684774292	1.43749052747648
MAV_2018	2016191	2017081	-	1.4342602116844	1.4342602116844
MAV_2020	2017078	2017674	-	4.46200918763673	0
MAV_2021	2017756	2018070	-	23.7140157080515	0.67754330594433
MAV_2022	2018286	2019317	+	43.1275043607202	0.309527543258758
MAV_2023	2019374	2020519	+	32.6090645944753	1.11483981519574
MAV_2024	2020543	2021304	+	1.67738710696336	0
MAV_2025	2021465	2022523	+	87.4722496776332	1.50814223582126
MAV_2026	2022546	2023079	+	76.2382405829366	1.9957654602863
MAV_2027	2023079	2024356	+	28.0721525248305	0.999601870320373
MAV_2028	2024353	2025663	+	13.966701857802	1.78643860971887
MAV_2029	2025656	2026555	+	10.8859126930588	3.43142900107289
MAV_2030	2026560	2026697	+	8.54100211215954	0
MAV_2031	2026702	2028159	-	3.21240161802569	3.06638336266088
MAV_2032	2028234	2029613	-	7.55959485515551	1.6970519062594
MAV_2033	2029834	2030604	+	26.5245005381635	1.24333596272641
MAV_2034	2030597	2031487	+	17.5696875931339	10.0398214817908
MAV_2035	2031487	2031915	+	22.8655035305138	50.7017686980958
MAV_2036	2031994	2032401	-	84.9426220781558	3.65906679721287
MAV_2037	2032398	2032829	-	89.8381551000152	3.94892989450616
MAV_2038	2033033	2034412	+	89.7894735857247	7.01962379407298
MAV_2039	2034596	2035829	+	38.9952823706678	0.776454737469049
MAV_2040	2036403	2036624	+	431.754507840878	1.92532667933502
MAV_2041	2036671	2038656	-	5.03737234716696	7.8240038583657
MAV_2042	2038800	2040071	+	14.5626499069923	1.00432068324085
MAV_2043	2040139	2040756	+	40.5153326950017	0.689622684170241
MAV_2045	2040798	2042750	+	39.0184416535932	8.17425453636729
MAV_2044	2042734	2043009	-	148.150387380867	11.9912846182947
MAV_2046	2043152	2043224	+	49187.7713571433	1.47742081990639
MAV_2047	2043276	2043911	+	40.539496639447	1.50766723039266
MAV_2048	2043916	2045307	-	5.2001814049329	3.97660930965457
MAV_2049	2045304	2046425	-	11.19729463508	0.759138619327456
MAV_2050	2046422	2047543	-	10.4381560157525	0.47446163707966
MAV_2051	2047798	2048487	-	52.3380077972062	1.23511522825265
MAV_2052	2048489	2049421	-	95.8738317467148	1.4837616817944
MAV_2053	2049422	2050714	-	53.928146955716	4.69298378087911
MAV_2054	2051186	2052109	+	71.7997706367506	1.38298113586037
MAV_2055	2052096	2054108	+	11.2612950765827	0.740179019118109
MAV_2056	2054132	2055265	-	2.72273139626172	1.03276018478893
MAV_2057	2055262	2055420	-	10.0988258575879	1.34651011434506
MAV_2058	2055538	2056314	-	10.418101451711	0.959561975815487
MAV_2059	2056737	2057504	+	0.970821503562996	1.94164300712599
MAV_2060	2057501	2058349	+	0.37632417110823	2.88515197849643
MAV_2061	2058353	2059621	+	1.17447964232306	2.09728507557689
MAV_2062	2059618	2060646	+	1.03476944584883	0.724338612094181
MAV_2063	2060688	2061821	+	0.469436447631332	0.469436447631332
MAV_2064	2061818	2063152	+	0.398704269240104	0.717667684632187
MAV_2065	2063221	2063946	+	0.293446342160717	2.05412439512502
MAV_2066	2063943	2064074	+	0	0
MAV_2067	2064152	2064992	+	0	0
MAV_2068	2065031	2065621	+	1.44236337672217	0.901477110451354
MAV_2069	2065630	2067090	+	1.67575950531848	0.582872871415122
MAV_2070	2067105	2067716	+	0.522296067266414	1.21869082362163
MAV_2071	2067713	2068288	+	1.29499146649186	1.66498902834667
MAV_2072	2068292	2068792	+	0.850994392266078	5.31871495166299
MAV_2073	2068811	2069011	-	13.2967873791575	0.531871495166299
MAV_2074	2069091	2070368	-	0	0
MAV_2075	2070648	2074865	-	1.46305651978398	0.731528259891992
MAV_2076	2075213	2075680	+	12.7558045949947	0.683346674731861
MAV_2077	2075816	2075935	-	0	25.9231485039036
MAV_2079	2075909	2077327	+	6.37645657110513	2.85065117296465
MAV_2078	2077317	2079269	-	36.566165292683	1.08990060484897
MAV_2080	2079318	2081644	-	7.63736368811452	0.731723467124744
MAV_2081	2081676	2082203	-	22.4052128893583	0.807395059075975
MAV_2082	2082385	2084346	+	47.5727997206368	1.13914343686816
MAV_2083	2084343	2085197	+	15.9436888480764	1.49472082950716
MAV_2084	2085222	2085668	-	16.2185029916181	10.0173106712935
MAV_2085	2085805	2086659	+	43.8451443322101	1.24560069125597
MAV_2086	2086656	2087894	+	12.4590253310361	0.601470188394845
MAV_2087	2087989	2089374	+	5.68353655484565	1.30567731665373
MAV_2088	2089380	2090720	-	1.03198946823312	1.34952468922792
MAV_2089	2090717	2091544	-	3.47292149201694	3.47292149201694
MAV_2090	2091531	2092415	-	3.85065335867004	0.360998752375316
MAV_2091	2092474	2093991	+	7.01214891451943	0.0701214891451943
MAV_2092	2093988	2095361	+	3.40893602145916	0.619806549356211
MAV_2093	2095402	2096268	+	74.4374425105721	81.6846522599512
MAV_2094	2096523	2096945	+	2129.75462685311	2.77278978522715
MAV_2095	2097261	2097608	+	95.0317945253905	0.613108351776713
MAV_2096	2097688	2097764	+	4749.05258710329	2.79932365876999
MAV_2097	2097907	2098518	-	7.48624363081861	13.405599059838
MAV_2098	2098610	2099455	+	2.89539512161535	2.26596139952506
MAV_2100	2099558	2100883	+	0	0
MAV_2099	2100784	2101155	-	2.00706224591056	10.32203440754
MAV_2101	2101281	2102687	-	17.0229141411689	0.983546150378646
MAV_2102	2102894	2103811	+	31.0886719093932	4.64010028498407
MAV_2103	2103881	2105487	-	34.9061367313374	2.31824437494651
MAV_2104	2105517	2107133	-	7.17499913033744	0.460779760663873
MAV_2105	2107360	2108049	-	9.2633642118949	2.00706224591056
MAV_2106	2108052	2116240	-	6.78155643568168	1.42906361671453
MAV_2107	2116479	2116637	-	0	66.6522506600805
MAV_2108	2116632	2119139	+	23.803742224834	0.42430913056745
MAV_2109	2119139	2119468	+	10.9930886538931	0.646652273758418
MAV_2110	2120140	2121072	+	33.2134345693976	0.342406541952553
MAV_2111	2121069	2121707	+	51.8533025068084	0
MAV_2112	2121802	2122188	-	0.826743256735179	4.1337162836759
MAV_2113	2122193	2122558	+	0.582872871415122	1.74861861424537
MAV_2114	2122688	2123401	+	39.3868372297063	0.596770261056156
MAV_2115	2123500	2124351	+	2.12498599713915	0
MAV_2116	2124348	2125880	+	1.31926349975975	2.01361271015962
MAV_2117	2126008	2126628	-	33.799575660568	0.857857250268224
MAV_2118	2126713	2128647	+	30.3062248021335	2.42009780634097
MAV_2119	2128717	2128932	+	17.3167463542516	0.989528363100091
MAV_2121	2129033	2130058	+	6.53812764789792	0.311339411804663
MAV_2120	2130048	2131703	-	7.58439110932003	1.28549001852882
MAV_2122	2131700	2133022	-	17.4608342588634	0.482788044023872
MAV_2123	2133191	2133934	-	8.44694972134902	1.00218047541429
MAV_2124	2134075	2134434	+	9.48183166870282	3.85199411541052
MAV_2125	2134435	2135331	-	8.07304948020275	1.30593447473868
MAV_2126	2135385	2135777	-	8.68361624761304	1.08545203095163
MAV_2127	2135984	2137159	+	13.3081037939482	1.53903241154503
MAV_2128	2137167	2137721	-	7.48844343374933	3.26419329163432
MAV_2129	2137884	2138612	+	20.3104774253065	9.93606089871107
MAV_2130	2138689	2139621	-	35.3820093350971	4.79369158733574
MAV_2131	2139708	2140436	+	57.570705795473	0.146118542628104
MAV_2132	2140451	2141656	-	4.50214875576452	2.56004537092492
MAV_2133	2141809	2142786	+	7.62149532479855	0.871028037119834
MAV_2134	2142879	2143652	-	4.26598094441275	2.61463348205942
MAV_2135	2143661	2143804	-	13.3897719062844	0.743876217015802
MAV_2136	2143818	2144033	-	0.989528363100091	4.45287763395041
MAV_2137	2144085	2144516	+	4.9361623681327	2.71488930247299
MAV_2138	2144553	2145761	+	2.6417458369187	2.55368764235475
MAV_2139	2145886	2146875	-	33.2352461084704	1.39824660003274
MAV_2140	2146920	2147438	-	22.5891368603447	1.43749052747648
MAV_2141	2147596	2148324	-	5.40638607723985	0.584474170512416
MAV_2142	2148498	2149352	-	15.0717683641972	0.249120138251194
MAV_2143	2149509	2150654	-	3.71613271731912	0.371613271731912
MAV_2144	2150771	2151979	-	7.83717931619215	0.176116389127913
MAV_2145	2151989	2153599	-	10.5713589101376	1.18927787739048
MAV_2147	2153732	2154166	+	16.1767367193436	9.06877664569265
MAV_2146	2154147	2155439	-	12.7616225620397	2.38765841483323
MAV_2148	2155642	2155938	+	2.87498105495297	39.5309895056033
MAV_2149	2155991	2157265	+	0	0
MAV_2150	2157450	2157776	-	235.5897052209	1.95780918466122
MAV_2151	2157993	2158940	+	43.3584788034195	9.32319621938813
MAV_2152	2158942	2159658	-	49.1758281843701	1.63424202425399
MAV_2153	2159655	2160398	-	80.1744380331433	1.00218047541429
MAV_2154	2160413	2162080	-	139.556443902663	0.893365438791623
MAV_2155	2162081	2162215	+	7.14454247238312	144.478525552636
MAV_2156	2162442	2163755	-	52.4174954109056	0.972194659862237
MAV_2157	2163877	2164539	+	45.474209405457	1.92823502779323
MAV_2158	2164735	2166195	+	15.3732719835738	0.655731980342012
MAV_2159	2166394	2167641	-	0.853041692327664	1.36486670772426
MAV_2160	2167605	2167949	+	0	0
MAV_2161	2168027	2168866	+	0	0
MAV_2163	2168915	2169253	+	0	0
MAV_2162	2169243	2169782	-	13.4201342008565	5.92064744155434
MAV_2164	2169887	2170408	+	6.73771951650206	1.0208665934094
MAV_2165	2170405	2170950	+	4.68437280146465	0.780728800244108
MAV_2167	2171071	2171601	+	15.0529668443292	0.602118673773168
MAV_2166	2171590	2172753	-	1.92077410120245	2.19517040137423
MAV_2168	2172818	2173594	+	27.1418958873524	3.9753281855213
MAV_2169	2173607	2174365	-	13.4722067377216	2.80670973702532
MAV_2170	2174601	2174843	+	1.75825287658281	3.07694253401991
MAV_2172	2175108	2176595	+	88.7763988569437	6.22364762333127
MAV_2171	2176592	2177059	-	10.0224178960673	10.2502001209779
MAV_2173	2177095	2177637	-	5.49535124157061	2.15888798775988
MAV_2174	2177785	2179092	-	34.3457950971963	1.46498652073349
MAV_2175	2179124	2179471	-	52.7273182527973	1.22621670355343
MAV_2176	2179548	2180645	+	6.69081735031442	1.64846224572964
MAV_2177	2180755	2182422	+	9.25271347319896	0.765741804678534
MAV_2178	2182435	2182782	-	7.0507460454322	0.306554175888357
MAV_2179	2182874	2183941	-	73.8738102939508	17.5462761291975
MAV_2180	2184034	2184660	-	12.7445246445599	1.18948896682559
MAV_2181	2184657	2185741	-	9.32247085623586	0.883181449538134
MAV_2182	2185820	2186881	+	14.7380037303385	4.11059967989034
MAV_2183	2186881	2187699	+	10.1432705679636	1.82058702501912
MAV_2185	2187830	2188363	+	635.850875647215	2.99364819042945
MAV_2184	2188360	2189292	-	17.0061915836435	73.2749999778463
MAV_2186	2189289	2190899	-	21.0105758338985	9.91064897825401
MAV_2187	2190917	2191498	+	33.3220695766838	2.01397123815122
MAV_2188	2191495	2193036	+	21.1920245316098	2.48505825126369
MAV_2189	2193130	2194650	+	33.0320191734859	2.37942510995449
MAV_2190	2194729	2196150	-	27.2485889149237	5.61440705664636
MAV_2191	2196192	2197415	-	41.1406732974095	0.782803508830202
MAV_2192	2197533	2198741	-	423.73603224176	2.99397861517453
MAV_2193	2198780	2199127	-	3544.07282744529	2.75898758299521
MAV_2194	2199204	2200112	-	753.640821234537	2.10874161079149
MAV_2195	2200253	2201578	-	33.5580807516246	17.0198878453216
MAV_2196	2201862	2204651	-	26.8891648685723	2.55542417899907
MAV_2197	2204902	2205411	+	74.8172869428428	2.50784202043049
MAV_2198	2205508	2205930	+	418.6912575693	0
MAV_2199	2205930	2206391	+	115.604173135929	2.53821537823396
MAV_2201	2206439	2206513	+	6067.64751647823	1.43749052747648
MAV_2200	2206470	2207261	-	3.09305799970287	527.030186992851
MAV_2202	2207360	2208478	+	13.5108680346359	3.99617223559652
MAV_2203	2208485	2209300	-	26.6262049113926	2.74093285852571
MAV_2205	2209353	2210297	+	6.19765513435306	4.16933163583751
MAV_2204	2210279	2211109	-	17.1736820125986	1.66610347883419
MAV_2206	2211109	2211600	-	29.8974608280852	1.73318613496146
MAV_2207	2211593	2212261	-	79.3029953870709	1.27394370099712
MAV_2208	2212352	2213380	+	19.1432347482034	0.413907778339532
MAV_2209	2213377	2214513	+	16.480525202336	0.468196738702728
MAV_2210	2214510	2215247	+	21.9387970869138	0.721670956806375
MAV_2211	2215244	2216395	+	9.79641676587796	4.7133703307526
MAV_2212	2216421	2216631	-	10.1308856222152	8.10470849777217
MAV_2213	2216639	2217808	-	11.0105134157608	1.36493967963977
MAV_2214	2217856	2218425	-	8.97357882881629	0.186949558933673
MAV_2216	2218472	2219122	+	2.7820970516391	0.654611070973906
MAV_2215	2219107	2219826	-	6.36174528293487	1.47947564719415
MAV_2235	2241608	2243248	-	27.0476114005301	8.49697144716892
MAV_2236	2243364	2243615	-	94.9316453523912	4.66182186998349
MAV_2237	2243815	2244219	+	32.3862346066608	9.74220065403616
MAV_2238	2244233	2245407	-	22.3802826756517	17.6686442176198
MAV_2239	2245609	2246466	-	158.506394242092	2.6066047604416
MAV_2240	2246608	2248008	+	31.1524732883118	2.43141254933165
MAV_2241	2248060	2249622	+	91.9368141452629	1.1577228447922
MAV_2242	2249616	2249735	+	71.5121338038721	0.893901672548401
MAV_2243	2249782	2251341	+	13.032386860393	0.955253487149221
MAV_2244	2251424	2252764	+	74.938312154774	0.952605662984416
MAV_2245	2252830	2255826	+	36.3575708311275	0.639097924765913
MAV_2246	2255844	2256467	+	14.5133473801398	0.512235789887286
MAV_2247	2256464	2257324	+	21.1511687612644	2.10274777158769
MAV_2267	2271617	2273053	-	314.752365314986	6.51875927223319
MAV_2268	2273298	2273720	+	59.7410162817122	9.07458475165249
MAV_2269	2273779	2274531	-	63.9377435678636	5.37529702561685
MAV_2270	2274560	2275483	-	80.789148019843	0.806738995918546
MAV_2271	2275480	2276181	-	72.5348287273868	1.82095804336536
MAV_2272	2276231	2277154	-	27.1986290052538	1.15248427988364
MAV_2273	2277171	2278961	-	38.2115498761933	1.12911267130276
MAV_2274	2279041	2279202	-	5.28567945506881	15.8570383652064
MAV_2275	2279185	2280963	+	11.6066445514355	3.17088742900043
MAV_2276	2281007	2281348	-	14.6615602773115	3.74337709207952
MAV_2277	2281497	2281946	+	0.710741418930466	1.18456903155078
MAV_2278	2282020	2282136	-	1.83403963850448	0.917019819252239
MAV_2279	2282147	2283703	-	21.0560951813907	0.683639453941258
MAV_2280	2283745	2284848	+	12.2479927264043	0.482204438047415
MAV_2281	2284903	2286018	+	103.607613228807	0.95402958774224
MAV_2282	2286191	2286946	-	9.58073156855849	2.81786222604662
MAV_2283	2286943	2287992	-	13.7911388641786	0.912648895423582
MAV_2284	2287992	2288528	-	24.4105201139756	0.793838052487013
MAV_2285	2288556	2289248	-	97.4585340853854	15.9868888720506
MAV_2286	2289452	2290516	+	21.3948308205992	0.899782604604641
MAV_2287	2290614	2290970	+	740.138030071304	23.6055326506391
MAV_2288	2290997	2291674	-	50.2803185977003	172.052965201506
MAV_2289	2291854	2292828	+	95.2344853767993	3.2764157813119
MAV_2290	2292850	2294781	-	11.2929732272492	21.5392806431924
MAV_2291	2294975	2295985	+	168.408419954636	6.95119181801499
MAV_2292	2295999	2296418	+	159.434510245554	1.01550643468506
MAV_2293	2296608	2297408	+	240.405915815167	1.86155023308205
MAV_2294	2297408	2298040	+	50.1575017593535	0.336627528586265
MAV_2295	2298223	2298666	+	105.413808748535	23.532011975755
MAV_2296	2298701	2300401	-	105.873714096633	8.50994392266078
MAV_2297	2300398	2301603	-	155.103438507417	2.9131550772594
MAV_2298	2301686	2302513	-	156.024213696909	2.18665427275141
MAV_2299	2302543	2303085	-	273.197461723796	24.532818042726
MAV_2301	2303182	2304405	+	26.7022974678747	2.95725770002521
MAV_2300	2304280	2306211	-	2.69929603968396	3.63578650243146
MAV_2302	2306257	2306430	+	59.0285127583407	9.22320511849073
MAV_2303	2306424	2306618	+	61.4119664521912	12.0630648388233
MAV_2304	2306928	2307956	+	495.24065678325	2.79387750379184
MAV_2305	2307988	2308818	+	36.3979529222238	90.9948823055595
MAV_2306	2308856	2309989	+	24.1290334082504	2.81661868578799
MAV_2307	2310149	2311951	-	73.1397094906819	1.94803100338378
MAV_2308	2312112	2312516	+	61.0862311280105	15.7981632227613
MAV_2309	2312632	2313069	+	204.228917365915	3.40787228024173
MAV_2310	2313164	2314342	+	46.6854945672286	0.361203052744515
MAV_2311	2314339	2314728	+	23.2437414340028	1.09382312630601
MAV_2313	2314816	2315541	+	197.342665103082	3.22790976376788
MAV_2312	2315538	2316710	-	43.7477919232348	9.98393591609093
MAV_2314	2316934	2317803	+	28.8887624532213	1.71374014553008
MAV_2315	2317824	2318312	+	16.5664891937044	6.53940362909384
MAV_2317	2318404	2319792	+	166.91874877121	3.90856574257655
MAV_2316	2319789	2321234	-	7.14069689012193	13.4716240298177
MAV_2318	2321369	2322655	-	13.5656182281918	1.07532339613715
MAV_2320	2322762	2323139	+	98.4738205904712	2.82159944385304
MAV_2319	2323133	2324650	-	16.0578210142495	9.88712996947239
MAV_2321	2324655	2325704	-	48.3703914574498	0.709838029773897
MAV_2322	2325970	2326863	+	35.736046707702	6.31336825169403
MAV_2323	2326867	2327547	-	34.2587816004175	3.1286558539194
MAV_2324	2327667	2328269	-	18.376955314716	2.82722389457169
MAV_2325	2328662	2329063	+	1309.12011403775	3.97908849251595
MAV_2326	2329245	2329412	-	0.636971850498561	3.82183110299137
MAV_2327	2329500	2329931	+	78.7317897717166	0
MAV_2328	2330059	2331066	+	23.0283984004475	0.211269710095849
MAV_2329	2331066	2332340	+	7.01369004614899	0.667970480585618
MAV_2330	2332409	2334328	+	7.76050123223364	2.93790403791702
MAV_2331	2334431	2335993	+	11.7134311355446	0.885317469546976
MAV_2332	2335990	2337591	+	9.16905263372258	0.930193745450116
MAV_2333	2337588	2338667	+	8.18263838717383	0.887274041982704
MAV_2334	2338667	2340136	+	6.44473288901301	0.796540019990372
MAV_2335	2340145	2341977	+	18.9290510288443	1.21935604787034
MAV_2336	2341974	2343200	+	38.5238081327629	1.30148000448523
MAV_2337	2343197	2344687	+	23.3452320697154	1.85619582205688
MAV_2338	2344684	2345628	+	5.97228585674022	0.676107832838515
MAV_2339	2345631	2345792	+	15.8570383652064	1.9821297956508
MAV_2340	2345899	2347059	+	22.2835816078294	0.825317837327015
MAV_2341	2347112	2347819	+	13.2403653676476	1.50458697359632
MAV_2342	2347825	2348610	+	11.2472188786759	2.30364724021072
MAV_2343	2348722	2349321	+	44.574205437977	8.52415084072866
MAV_2344	2349434	2349781	+	248.00232829368	31.5750801165007
MAV_2345	2350105	2350857	+	453.646777925085	2.40473814303912
MAV_2346	2350973	2351368	+	180.432355322238	25.5836921725561
MAV_2347	2351381	2352034	-	74.6086201489019	33.720489892626
MAV_2348	2352100	2352327	-	37.4887397474043	4.68609246842554
MAV_2349	2352496	2352581	-	40115.6253589546	3.75438702470328
MAV_2350	2352696	2354051	+	62.9610242248519	9.02807703972315
MAV_2351	2354088	2354618	+	21.0741535820609	1.00353112295528
MAV_2352	2354749	2356155	+	12.3321555778246	1.74012011220837
MAV_2353	2356157	2357218	-	45.1163379500159	3.20827292089002
MAV_2354	2357266	2357535	-	136.823447827167	1.97721745414981
MAV_2355	2357532	2358551	-	45.7232021359841	1.77464483176194
MAV_2356	2358741	2359043	+	392.035082198735	1.05669833476748
MAV_2357	2359090	2359884	+	86.9482620561531	5.09096141469001
MAV_2358	2359947	2360534	+	256.059428507659	1.08730118262276
MAV_2359	2360518	2361363	+	115.689918120196	0.503546977672235
MAV_2360	2361422	2362216	+	37.6463199349446	8.17233279726555
MAV_2361	2362692	2363846	+	58.7178756362101	1.47486029855473
MAV_2362	2364590	2367265	+	4.85146335777857	3.2210535408202
MAV_2363	2367695	2368969	-	0	0
MAV_2364	2369082	2371673	+	1.92959940353655	0.164221225832898
MAV_2365	2372157	2373884	+	2.09422476382793	2.77176806977226
MAV_2366	2374331	2374564	+	1.36962616781021	13.2397196221654
MAV_2367	2374582	2381723	+	1.41514611513229	5.52651798646399
MAV_2368	2381720	2383207	+	0.786897975363724	0.929970334520764
MAV_2369	2383291	2383470	+	0	1.78280948100435
MAV_2370	2383595	2389891	+	0.59134378433356	0.540657174247826
MAV_2371	2389933	2391183	+	0.340397756906431	1.44669046685233
MAV_2372	2391223	2391558	+	0.63507044198961	0.63507044198961
MAV_2373	2391570	2392337	+	0	0.416066358669856
MAV_2374	2392340	2394077	+	1.59224627223072	1.10232434231357
MAV_2375	2394196	2394321	-	2.55298317679823	0.850994392266078
MAV_2376	2394818	2395717	+	12.8974400385154	24.4933035593824
MAV_2377	2395777	2396814	+	0.205157760912748	0.512894402281869
MAV_2378	2396849	2397751	-	106.37429903326	1.06138435842499
MAV_2379	2398182	2401955	+	49.0567930871646	1.24051660680186
MAV_2380	2401971	2403008	-	0.102578880456374	1.53868320684561
MAV_2381	2403068	2403835	-	3.88328601425198	7.35050566983411
MAV_2382	2403832	2404550	-	9.03737080923237	1.33338257841133
MAV_2383	2404588	2405847	-	4.5625195772804	0.844911032829704
MAV_2384	2405844	2407061	-	5.50663996638896	1.22369777030866
MAV_2385	2407058	2408173	-	6.96441599051835	0.763223670193792
MAV_2386	2408170	2409210	-	6.0346958105407	0.818263838717383
MAV_2387	2409254	2410309	-	772.852134682404	0.705801036239638
MAV_2388	2410306	2411898	-	22.9854012986441	0.33409013515471
MAV_2389	2411922	2412785	-	38.8272354524644	0.246522129856917
MAV_2390	2412787	2413647	-	145.460669375713	2.10274777158769
MAV_2391	2413951	2414583	+	205.679419966208	4.03953034303518
MAV_2392	2414610	2414891	+	189.278112158825	7.57112448635301
MAV_2393	2414894	2415748	+	52.8134693092531	4.1104822811447
MAV_2394	2415898	2416410	+	27.0090993639136	0.831049211197342
MAV_2396	2416435	2417805	+	10.7150753770729	5.04695579354882
MAV_2395	2417802	2418707	-	33.2640073220028	2.46835390021929
MAV_2397	2418783	2419628	+	13.7216551415684	4.40603605463206
MAV_2398	2419642	2419941	-	46.2496952318521	7.11533772797724
MAV_2399	2419950	2420540	-	93.7536194869408	1.98324964299298
MAV_2400	2420772	2422712	+	261.220185873428	14.4756778065879
MAV_2401	2422826	2423470	-	151.963284333228	50.2139548231537
MAV_2402	2423735	2425244	+	80.2213070244199	3.10170255630446
MAV_2403	2425377	2425571	+	1027.55379581613	4.38656903229937
MAV_2404	2425568	2426479	+	202.940210449841	2.80239646190805
MAV_2405	2426476	2427246	+	181.941495878965	5.24964073151152
MAV_2406	2427374	2428732	+	148.673357559004	2.66327405532462
MAV_2407	2428782	2429837	+	84.5952956292938	3.32734774227258
MAV_2408	2429834	2430802	+	29.1210632684027	2.41759770530136
MAV_2409	2430902	2431183	+	1227.27927923782	0.37855622431765
MAV_2410	2431238	2432194	+	161.898122482629	2.44794412001225
MAV_2411	2432184	2434990	+	45.6431418517622	3.71513945305041
MAV_2412	2435140	2435817	+	173.15284717083	3.92814989044534
MAV_2413	2435822	2436763	-	9.49568662996155	22.3826899134808
MAV_2414	2436896	2438023	+	14.3468442351868	0.943871331262287
MAV_2415	2438129	2441119	+	5.4076566732627	1.17403072511624
MAV_2417	2441537	2441692	+	0	0
MAV_2416	2441666	2442042	-	0	0
MAV_2418	2442230	2442756	+	0.202232507667794	0
MAV_2420	2443902	2444240	+	62.3139384869391	6.92377094299324
MAV_2419	2444237	2444386	-	0.713921470021877	0.713921470021877
MAV_2421	2444950	2445303	+	0.301343623323682	0
MAV_2422	2445329	2445739	-	22.3126578460008	8.302384314791
MAV_2423	2445775	2446524	+	7.10108805295459	1.42021761059092
MAV_2424	2446571	2447740	+	6.46071448362826	1.81991957285303
MAV_2425	2447737	2448492	+	4.36768645037225	1.26803800172098
MAV_2427	2448492	2449226	+	3.47817871498397	9.70991557933025
MAV_2426	2449223	2450428	-	100.724543731908	0.353109706334472
MAV_2428	2450464	2450712	-	92.6485830289682	1.71571450053645
MAV_2429	2450761	2452413	+	7.46938177231122	3.09077866440464
MAV_2430	2452417	2453907	-	11.6369199613566	0.856705764026253
MAV_2431	2453904	2454425	-	20.8256785055518	0.408346637363761
MAV_2432	2454535	2455591	-	8.26012549311297	0.906599139488009
MAV_2433	2455727	2456554	+	2.18665427275141	2.31528099467796
MAV_2434	2456572	2457327	+	3.80411400516293	0.986251779116315
MAV_2435	2457324	2458334	+	1.15853196966917	0.631926528910454
MAV_2436	2458387	2459070	+	2.02469383225824	2.18043951166272
MAV_2437	2459063	2462638	+	7.91484294904814	1.13069184986402
MAV_2442	2466761	2467141	+	30.2326955147159	16.236077220866
MAV_2443	2467165	2467776	-	28.0298889432976	7.138046252641
MAV_2444	2467939	2468454	+	231.751385466636	1.85896833262007
MAV_2445	2468496	2470112	+	33.0444914076092	3.42293536493163
MAV_2446	2470105	2472788	+	64.5858118245174	51.066007139336
MAV_2447	2472796	2473092	-	892.681617562896	43.4840884561636
MAV_2448	2473365	2473652	+	30.763299023556	2.9651372552825
MAV_2449	2473915	2474040	-	6.80795513812862	422.093218563975
MAV_2450	2474065	2486580	+	23.1618030256199	0.654480305678066
MAV_2451	2486588	2489194	+	9.38836867906744	0.408189942568149
MAV_2452	2489214	2489561	-	0	3.06554175888357
MAV_2453	2489661	2490360	-	0.456542055936737	2.43489096499593
MAV_2454	2490357	2490485	-	0	8.31049211197342
MAV_2455	2490503	2491297	-	2.54548070734501	0.803836012845791
MAV_2456	2491320	2492858	-	0.968296610185719	0.48414830509286
MAV_2457	2492859	2492963	-	1.02282979839673	2.04565959679346
MAV_2458	2493010	2493717	-	2.70825655247337	0.902752184157791
MAV_2459	2493894	2494487	-	14.1712809841948	0.71753321438961
MAV_2460	2494706	2495494	+	2.69985530541268	1.48492041797698
MAV_2461	2495519	2496601	+	4.81732038135834	1.76962789519286
MAV_2462	2496710	2497318	+	31.8423066185087	8.74788643365623
MAV_2463	2497326	2497955	-	15.7278375359192	5.07349597932876
MAV_2464	2498049	2499272	+	1.73956335295601	1.73956335295601
MAV_2465	2499370	2500035	-	37.7508790554125	1.75957487122685
[truncated: 2,502 more rows]
