# Supplementary material for: RNA-Seq Analysis of Mycobacterium avium Non-Coding Transcriptome
Source: PLoS One. 2013 Sep 16;8(9):e74209. doi: 10.1371/journal.pone.0074209 (PMC3774663; doi:10.1371/journal.pone.0074209)
Supplement: Table S2 — Transcription start sites. TSS are given for MAH104 genes present in MAA TMC724. -10 consensus sequence if present, coordinate of TSS and the length of 5′-UTR are given for each gene. (XLSX) [file pone.0074209.s003.xlsx]

## Sheet: Лист1
Gene	-10 sequence	Coordinate of transcription start site	Length of the UTR
MAV_0005	TAGACT	5194	63
MAV_0008	TAATCT	10858	leaderless
MAV_0010	-	11092	leaderless
MAV_0012	TATGCT	13621	39
MAV_0013	-	13689	leaderless
MAV_0015	TAGTCT	15175	80
MAV_0016	-	15103	123
MAV_0018	TAACCT	16016	leaderless
MAV_0024	TACCAT	26587	74
MAV_0025	TACAGT	26766	leaderless
MAV_0047	TAGCGT	46806	leaderless
MAV_0048	TAGGCT	46886	leaderless
MAV_0049	TACTGT	48631	leaderless
MAV_0052	-	51339	leaderless
MAV_0053	TATTGT	52304	leaderless
MAV_0057	TAGACT	57794	leaderless
MAV_0060	-	61242	40
MAV_0062	TAGGGT	63032	leaderless
MAV_0068	TACGAT	69275	71
MAV_0070	TACTCT	70355	leaderless
MAV_0074	TAGCCT	75754	77
MAV_0083	-	84445	67
MAV_0094	TAAGCT	96032	leaderless
MAV_0096	TATGCT	97312	92
MAV_0120	-	117696	leaderless
MAV_0129	TATTCT	127044	186
MAV_0135	TATGAT	130325	leaderless
MAV_0147	TAGCGT	140386	55
MAV_0151	TACACT	143886	40
MAV_0166	TAGACT	158736	220
MAV_0170	TAAACT	166273	5
MAV_0171	-	166795	leaderless
MAV_0173	TAAAGT	169678	leaderless
MAV_0175	TAGCGT	169757	50
MAV_0176	-	172182	53
MAV_0180	TACCGT	174620	52
MAV_0183	TATGAT	176683	61
MAV_0186	-	178058	leaderless
MAV_0190	-	182860	34
MAV_0202	TAGGCT	192314	leaderless
MAV_0208	TACCCT	198600	3
MAV_0214	-	205402	112
MAV_0215	TAATGT	206683	21
MAV_0234	-	239489	35
MAV_0240	-	245872	31
MAV_0241	TAGTAT	245888	102
MAV_0243	TACCCT	248198	leaderless
MAV_0247	TACGGT	251763	leaderless
MAV_0248	TATGCT	251759	18
MAV_0250	TACTGT	254015	22
MAV_0251	TACCCT	254075	leaderless
MAV_0252	-	254200	leaderless
MAV_0299	-	294338	138
MAV_0300	TAGTCT	296057	52
MAV_0301	-	296094	leaderless
MAV_0306	-	300500	48
MAV_0307	-	300592	leaderless
MAV_0323	TACCGT	315225	leaderless
MAV_0325	TAAGCT	316231	leaderless
MAV_0349	-	344418	25
MAV_0370	-	363161	leaderless
MAV_0371	TATGCT	364399	leaderless
MAV_0380	TACCAT	372445	leaderless
MAV_0387	TACGCT	380167	86
MAV_0391	-	383429	leaderless
MAV_0392	TAAAGT	386341	121
MAV_0397	-	390720	leaderless
MAV_0404	TAGCTT	398274	leaderless
MAV_0406	-	399829	34
MAV_0407	TATCGT	402186	leaderless
MAV_0408	TACCGT	403603	leaderless
MAV_0410	TAGGCT	403681	leaderless
MAV_0416	TAGCGT	410050	leaderless
MAV_0419	-	413650	10
MAV_0421	TAGGGT	414732	leaderless
MAV_0435	TAGGGT	428449	59
MAV_0440	TACGTT	431075	31
MAV_0441	TATAGT	432576	138
MAV_0443	TAGGCT	433344	leaderless
MAV_0446	TACTGT	438006	70
MAV_0447	TAACTT	438254	253
MAV_0449	TAGCAT	440941	49
MAV_0450	TAAGCT	441009	leaderless
MAV_0460	-	448994	40
MAV_0461	TACACT	449108	67
MAV_0469	TACTAT	459917	149
MAV_0513	TAAAAT	497293	52
MAV_0518	TACGGT	505541	leaderless
MAV_0519	-	501017	124
MAV_0521	TAGACT	506941	leaderless
MAV_0525	TACCTT	510862	39
MAV_0527	TAGGGT	513885	55
MAV_0529	-	513933	52
MAV_0532	-	517403	leaderless
MAV_0550	TAGGAT	533142	63
MAV_0555	TATGCT	537901	89
MAV_0556	TACAGT	538557	159
MAV_0560	-	543074	45
MAV_0562	TAGCCT	546234	13
MAV_0563	TACCCT	547980	36
MAV_0569	TACTGT	552681	38
MAV_0570	TAGGAT	552899	23
MAV_0583	TAGTAT	567664	32
MAV_0591	TACCCT	575298	41
MAV_0601	TAGCCT	585540	leaderless
MAV_0603	TACCCT	587545	11
MAV_0616	-	598424	70
MAV_0628	TAACCT	611018	leaderless
MAV_0633	TAACGT	616110	28
MAV_0640	TACAGT	622343	43
MAV_0653	TATGGT	635570	55
MAV_0667	TACAGT	649836	leaderless
MAV_0673	-	655853	72
MAV_0699	TAGGCT	675874	leaderless
MAV_0701	TACTAT	676704	75
MAV_0722	TAAGCT	695237	leaderless
MAV_0725	TAGGCT	698611	leaderless
MAV_0731	-	706178	14
MAV_0735	TAGAGT	709995	29
MAV_0743	TAGGCT	716082	leaderless
MAV_0744	TAGACT	716780	leaderless
MAV_0747	TAGACT	720254	35
MAV_0748	TAGCCT	721873	3
MAV_0749	TAACGT	723374	139
MAV_0751	TAGGCT	724567	20
MAV_0757	TAAGCT	729594	194
MAV_0760	TATCGT	730958	62
MAV_0772	TATATT	742249	30
MAV_0773	TATCTT	743086	104
MAV_0774	TAAGCT	743039	48
MAV_0842	TATCCT	794475	leaderless
MAV_0843	-	794597	leaderless
MAV_0850	TAGGGT	798242	22
MAV_0852	TACCCT	798931	49
MAV_0854	TAGCCT	800081	30
MAV_0863	TATTCT	807942	70
MAV_0876	TAATAT	821594	54
MAV_0877	-	821578	88
MAV_0898	TAAAGT	845026	377
MAV_0906	-	852722	44
MAV_0907	TAGTTT	852923	76
MAV_0916	TACCGT	861461	59
MAV_0920	TAAGCT	865546	182
MAV_0954	TATTCT	898299	74
MAV_0956	TAAGCT	899707	3
MAV_0967	TATTCT	906824	46
MAV_0970	TACAAT	907373	22
MAV_0975	TATCGT	912642	leaderless
MAV_0979	TAAGCT	916340	leaderless
MAV_0987	TATGTT	924947	leaderless
MAV_0991	TACGCT	930706	leaderless
MAV_0992	-	930832	leaderless
MAV_0996	TAACGT	933587	330
MAV_0999	TACGCT	935555	15
MAV_1005	-	942462	leaderless
MAV_1009	TAACCT	944366	leaderless
MAV_1012	TACCCT	947967	leaderless
MAV_1013	TACTGT	948172	56
MAV_1016	TAGCGT	952679	leaderless
MAV_1020	-	956693	leaderless
MAV_1022	-	958847	leaderless
MAV_1024	-	960230	54
MAV_1028	TAGGGT	965588	leaderless
MAV_1032	TACGAT	971468	16
MAV_1037	TACCAT	975972	105
MAV_1041	TAAGCT	977605	leaderless
MAV_1044	TACCCT	980823	31
MAV_1047	TAACCT	983189	85
MAV_1059	TAGCAT	998766	226
MAV_1062	TAGACT	1001475	147
MAV_1064	TACCGT	1003951	23
MAV_1069	-	1008693	196
MAV_1073	TACCTT	1013054	88
MAV_1074	TACAGT	1013217	73
MAV_1077	-	1017856	16
MAV_1080	TAGGCT	1020668	leaderless
MAV_1086	TAGGCT	1028695	leaderless
MAV_1092	-	1037386	145
MAV_1093	TATCCT	1037390	82
MAV_1100	TAGAGT	1043785	28
MAV_1102	TATCGT	1044528	18
MAV_1106	TAGCCT	1048830	leaderless
MAV_1118	TAGTCT	1056693	83
MAV_1123	TAGATT	1061025	leaderless
MAV_1124	TAAACT	1062278	leaderless
MAV_1127	-	1067360	leaderless
MAV_1131	TACGCT	1069655	177
MAV_1132	TACCGT	1071579	69
MAV_1133	TAAGCT	1074340	31
MAV_1140	TAACCT	1082309	190
MAV_1147	TACCGT	1090048	185
MAV_1150	TAAGAT	1093279	278
MAV_1152	TAACCT	1096625	112
MAV_1153	TAGTGT	1097520	leaderless
MAV_1156	TACGAT	1099605	59
MAV_1158	TAAAGT	1101335	25
MAV_1159	TACGCT	1101421	leaderless
MAV_1178	TAATCT	1125039	77
MAV_1180	TAGATT	1127568	leaderless
MAV_1182	TACACT	1129128	leaderless
MAV_1192	-	1138166	89
MAV_1196	TAGATT	1142949	31
MAV_1197	TATCTT	1143010	207
MAV_1201	-	1147807	leaderless
MAV_1202	TACTGT	1149262	44
MAV_1206	TAGGGT	1152462	37
MAV_1214	-	1160901	31
MAV_1215	TAGACT	1160975	leaderless
MAV_1216	TACAGT	1162394	leaderless
MAV_1222	-	1170833	leaderless
MAV_1223	-	1170886	leaderless
MAV_1229	-	1177255	leaderless
MAV_1230	TACCCT	1177342	110
MAV_1231	TACGGT	1179553	88
MAV_1232	TAGACT	1179679	25
MAV_1239	-	1187078	29
MAV_1245	-	1190282	leaderless
MAV_1251	TAGCCT	1193312	11
MAV_1252	TAGTGT	1194357	62
MAV_1256	TAGGTT	1198423	22
MAV_1260	TAGGTT	1202984	leaderless
MAV_1262	TAAGCT	1208145	415
MAV_1276	-	1223483	47
MAV_1284	-	1231167	61
MAV_1286	TACGCT	1233396	leaderless
MAV_1287	-	1233608	100
MAV_1290	-	1237523	leaderless
MAV_1292	TAGGCT	1238539	leaderless
MAV_1293	TAGGCT	1239041	leaderless
MAV_1310	TAGGGT	1257166	leaderless
MAV_1311	TAGGCT	1258079	84
MAV_1314	TAATCT	1262621	71
MAV_1316	TAGTAT	1262840	103
MAV_1328	TAACCT	1281259	leaderless
MAV_1345	TAACCT	1303262	leaderless
MAV_1349	TACCCT	1305642	leaderless
MAV_1350	TACGTT	1308918	leaderless
MAV_1352	-	1311458	leaderless
MAV_1354	-	1313371	leaderless
MAV_1356	-	1314362	112
MAV_1358	TAGGTT	1316019	20
MAV_1364	TACGCT	1323770	leaderless
MAV_1365	-	1323969	leaderless
MAV_1369	TATGGT	1329907	151
MAV_1373	TAGGCT	1332554	115
MAV_1379	TAGCAT	1339334	35
MAV_1381	TACCCT	1340529	leaderless
MAV_1386	TAGCCT	1349226	24
MAV_1401	TAGACT	1365255	3
MAV_1405	TAGGAT	1371613	leaderless
MAV_1423	TACAGT	1391984	81
MAV_1433	TAACCT	1405895	21
MAV_1439	-	1410106	8
MAV_1440	TAACAT	1411479	29
MAV_1451	-	1420006	120
MAV_1506	TAGGCT	1463524	30
MAV_1512	TATCCT	1470123	69
MAV_1520	TACGGT	1476599	185
MAV_1529	TACCGT	1485837	7
MAV_1531	TAGACT	1485920	leaderless
MAV_1541	-	1499640	206
MAV_1543	TACCGT	1501304	leaderless
MAV_1544	TAACCT	1501324	61
MAV_1550	TACCGT	1514293	leaderless
MAV_1551	TAACGT	1514358	leaderless
MAV_1554	TAGCCT	1516363	28
MAV_1556	TAGTGT	1517963	14
MAV_1557	TAGGGT	1518775	leaderless
MAV_1561	TACGAT	1521468	leaderless
MAV_1566	TAGTTT	1523606	194
MAV_1586	TACAGT	1547230	122
MAV_1587	TAGGCT	1547256	48
MAV_1608	-	1571105	leaderless
MAV_1625	TAACGT	1589090	39
MAV_1631	TACTAT	1596063	15
MAV_1646	TAAGGT	1611011	leaderless
MAV_1651	TAGCCT	1622573	17
MAV_1655	TAGGGT	1624921	43
MAV_1657	TATCCT	1627574	68
MAV_1661	TAGAAT	1632527	114
MAV_1663	TAGTAT	1634414	40
MAV_1664	TAGGGT	1635071	leaderless
MAV_1669	TAGGTT	1640594	88
MAV_1670	TATTCT	1640689	63
MAV_1684	TAGACT	1655537	leaderless
MAV_1685	TATCGT	1655638	83
MAV_1686	TAGCGT	1657056	70
MAV_1701	-	1677810	leaderless
MAV_1702	-	1677941	11
MAV_1703	TACGGT	1678654	11
MAV_1710	TACAGT	1685788	13
MAV_1711	TAGGAT	1685922	leaderless
MAV_1713	TAGTGT	1687550	34
MAV_1717	-	1691510	88
MAV_1723	TAGCGT	1696929	leaderless
MAV_1727	TACGCT	1702764	leaderless
MAV_1728	-	1703276	240
MAV_1733	TAGGCT	1710506	leaderless
MAV_1734	TATCGT	1710570	40
MAV_1747	TACCCT	1725728	leaderless
MAV_1760	-	1741082	22
MAV_1762	TATCGT	1745842	193
MAV_1763	-	1745857	698
MAV_1770	TAACCT	1764261	57
MAV_1776	TAGCCT	1769487	33
MAV_1777	TATGCT	1770580	leaderless
MAV_1781	TAGGGT	1775523	leaderless
MAV_1782	TAGGCT	1775893	177
MAV_1787	-	1782549	165
MAV_1790	-	1785444	342
MAV_1792	TAGGCT	1787014	leaderless
MAV_1793	-	1788468	61
MAV_2007	TATCTT	1990434	196
MAV_2009	TAGGGT	1993516	35
MAV_2025	CGGCGG	2021442	23
MAV_2033	-	2029805	29
MAV_2037	-	2032900	71
MAV_2038	TACCAT	2032965	68
MAV_2040	TATTCT	2036271	132
MAV_2043	TAGGCT	2040137	leaderless
MAV_2044	-	2043032	23
MAV_2053	TATAGT	2050921	207
MAV_2054	-	2051141	45
MAV_2078	TACGGT	2079270	leaderless
MAV_2081	-	2082204	leaderless
MAV_2085	TACCGT	2085789	16
MAV_2093	TAGCGT	2095399	3
MAV_2094	TAACTT	2096428	95
MAV_2096	TACCGT	2097686	leaderless
MAV_2101	TAACCT	2102729	42
MAV_2102	TAGATT	2102892	leaderless
MAV_2103	TAGTGT	2105496	9
MAV_2108	-	2116570	62
MAV_2117	TACGCT	2126629	leaderless
MAV_2118	TAAATT	2126687	26
MAV_2130	-	2139623	leaderless
MAV_2140	TATAGT	2147461	23
MAV_2151	TATAGT	2157964	29
MAV_2156	TATCGT	2163830	75
MAV_2172	TAGAGT	2175049	59
MAV_2175	TAAGCT	2179472	leaderless
MAV_2181	TAGGTT	2185742	leaderless
MAV_2182	TAGCGT	2185818	leaderless
MAV_2185	-	2187748	82
MAV_2194	TAATCT	2200113	leaderless
MAV_2201	TAGCCT	2206437	leaderless
MAV_2203	-	2209327	27
MAV_2208	TAATGT	2212350	leaderless
MAV_2236	-	2243650	35
MAV_2237	TATGGT	2243770	45
MAV_2239	-	2246549	83
MAV_2241	-	2248064	leaderless
MAV_2244	TACTGT	2251422	leaderless
MAV_2267	TACGAT	2273206	153
MAV_2285	TAACCT	2289249	leaderless
MAV_2286	TACTCT	2289348	104
MAV_2287	TACCGT	2290518	96
MAV_2288	TAGCCT	2291753	79
MAV_2291	TACGCT	2294873	102
MAV_2299	-	2303155	70
MAV_2307	TAGGCT	2312001	50
MAV_2308	-	2312116	leaderless
MAV_2312	TACGCT	2316831	121
MAV_2313	TACAGT	2314779	37
MAV_2317	TACCAT	2318402	leaderless
MAV_2320	TACACT	2322733	29
MAV_2327	TATGGT	2329464	36
MAV_2347	TAGGCT	2352091	57
MAV_2349	TAGCCT	2352603	22
MAV_2350	-	2352694	leaderless
MAV_2356	TATGGT	2358739	leaderless
MAV_2361	TAGGCT	2362597	95
MAV_2376	TACGTT	2394816	leaderless
MAV_2379	TATCCT	2397861	321
MAV_2390	TAGGCT	2413843	196
MAV_2391	TAGCCT	2413889	62
MAV_2394	-	2415880	18
MAV_2399	TAAGAT	2420774	234
MAV_2401	TAATTT	2423469	leaderless
MAV_2402	TACGCT	2423733	leaderless
MAV_2403	TAGGGT	2425292	85
MAV_2409	TAGCAT	2430880	22
MAV_2443	-	2467867	91
MAV_2444	-	2467937	leaderless
MAV_2447	TATCAT	2473251	159
MAV_2450	TACAGT	2473751	314
MAV_2462	TAGGCT	2496657	53
MAV_2463	TACGCT	2497956	leaderless
MAV_2469	TAGCAT	2504184	17
MAV_2472	TAGGGT	2506413	leaderless
MAV_2483	TAGGCT	2515877	39
MAV_2491	TAGCAT	2523770	19
MAV_2500	TACAGT	2531057	34
MAV_2502	-	2533326	27
MAV_2507	TAGCGT	2537793	19
MAV_2705	TAACAT	2738280	16
MAV_2710	TACCTT	2743804	76
MAV_2720	TATACT	2751681	34
MAV_2721	-	2751714	46
MAV_2725	TAGCGT	2754919	leaderless
MAV_2729	TAGGTT	2759277	27
MAV_2735	TAACGT	2764187	24
MAV_2741	-	2772928	74
MAV_2746	TAACCT	2778095	255
MAV_2750	TACCGT	2782964	33
MAV_2752	TAAACT	2784429	38
MAV_2754	TACCAT	2788023	leaderless
MAV_2761	TAGGGT	2793558	leaderless
MAV_2763	TACCCT	2795972	26
MAV_2770	-	2802046	leaderless
MAV_2779	TATGGT	2809690	24
MAV_2781	TAGACT	2812673	32
MAV_2786	-	2815005	leaderless
MAV_2795	TACCCT	2821739	47
MAV_2798	TAAGTT	2824869	leaderless
MAV_2810	TATGCT	2836385	32
MAV_2814	TAGGCT	2840795	150
MAV_2816	TAAATT	2841205	42
MAV_2819	-	2843508	leaderless
MAV_2831	TACCAT	2855728	leaderless
MAV_2833	-	2858507	77
MAV_2834	TAGACT	2858613	168
MAV_2835	TAAGCT	2859773	leaderless
MAV_2838	TACCCT	2861915	leaderless
MAV_2839	-	2861977	52
MAV_2845	-	2868765	leaderless
MAV_2849	TAGGCT	2870950	25
MAV_2850	TATTGT	2874366	25
MAV_2856	TAAACT	2883033	leaderless
MAV_2859	TAGGTT	2886483	leaderless
MAV_2864	TACCGT	2890971	114
MAV_2865	TACGGT	2891808	leaderless
MAV_2869	TACGCT	2895720	26
MAV_2878	TAGCAT	2904048	171
MAV_2880	TATGAT	2906669	236
MAV_2884	TAAACT	2916341	279
MAV_2888	TACCGT	2919332	185
MAV_2894	TACCGT	2925053	leaderless
MAV_2910	TATACT	2942380	728
MAV_2915	-	2947523	460
MAV_2928	TAATCT	2963201	318
MAV_2933	TACGAT	2970982	265
MAV_2942	-	2978225	292
MAV_2956	TAGGCT	2992341	252
MAV_2963	TATAGT	3000143	280
MAV_2964	TACTGT	3001293	84
MAV_3009	-	3045504	67
MAV_3016	-	3053284	leaderless
MAV_3055	TAGGGT	3093476	67
MAV_3062	TAGGCT	3128458	25
MAV_3068	TAGACT	3133871	28
MAV_3069	TATGGT	3134079	leaderless
MAV_3072	TAGGGT	3138240	76
MAV_3078	TAGCGT	3144330	leaderless
MAV_3083	TAGGTT	3148595	21
MAV_3089	-	3155402	25
MAV_3090	-	3155994	35
MAV_3110	TAGACT	3191646	56
MAV_3122	TAACCT	3205777	leaderless
MAV_3127	TAAACT	3209494	391
MAV_3129	TACGTT	3213095	74
MAV_3137	TACTGT	3225101	81
MAV_3152	TAGCCT	3243930	50
MAV_3159	TAAGTT	3252159	502
MAV_3160	TAAGGT	3251488	leaderless
MAV_3162	TAGGCT	3253682	leaderless
MAV_3163	-	3255059	35
MAV_3170	TATGCT	3265563	64
MAV_3175	TACCCT	3270462	80
MAV_3178	TAGCGT	3272876	leaderless
MAV_3188	TACAGT	3281152	65
MAV_3194	TAGGCT	3286020	151
MAV_3205	TAGGCT	3299547	leaderless
MAV_3208	-	3301554	174
MAV_3224	TAGACT	3325432	3
MAV_3233	-	3330826	leaderless
MAV_3235	-	3337604	259
MAV_3236	-	3338385	480
MAV_3237	TAGCGT	3339639	leaderless
MAV_3242	TAGCCT	3364706	266
MAV_3245	TAGGCT	3383447	254
MAV_3247	-	3385014	496
MAV_3268	TAATTT	3410302	50
MAV_3269	TATGAT	3411641	76
MAV_3273	-	3415588	138
MAV_3275	TAGATT	3418415	7
MAV_3278	TAGCCT	3423728	52
MAV_3286	TAAGCT	3429422	104
MAV_3292	TACACT	3433241	leaderless
MAV_3295	TAGGTT	3436802	leaderless
MAV_3303	-	3444170	111
MAV_3304	TACTCT	3447932	42
MAV_3308	-	3450854	3
MAV_3319	TATCGT	3460956	184
MAV_3320	TAGGCT	3460883	leaderless
MAV_3324	TACCAT	3464469	leaderless
MAV_3327	TAGGGT	3468335	31
MAV_3332	-	3474884	leaderless
MAV_3338	TAGGCT	3482246	leaderless
MAV_3341	TAGGCT	3485374	46
MAV_3362	TAGAGT	3507861	24
MAV_3365	-	3510601	74
MAV_3376	TACCTT	3522288	49
MAV_3386	TAGATT	3531579	93
MAV_3387	TACCAT	3531963	leaderless
MAV_3394	TACGCT	3541130	57
MAV_3412	TACCGT	3559115	leaderless
MAV_3414	TACGCT	3559146	14
MAV_3417	-	3563074	leaderless
MAV_3427	TAGGCT	3573288	leaderless
MAV_3432	TAGGCT	3579089	leaderless
MAV_3433	-	3579190	52
MAV_3436	TAAGTT	3581703	68
MAV_3440	-	3587517	leaderless
MAV_3447	TAGACT	3594335	27
MAV_3448	TAACTT	3594366	86
MAV_3454	TAGCGT	3599338	40
MAV_3464	TATCCT	3612137	6
MAV_3476	TAGCTT	3626810	39
MAV_3481	TAGACT	3631280	38
MAV_3484	TAGACT	3633744	24
MAV_3491	-	3640288	leaderless
MAV_3495	-	3644884	leaderless
MAV_3502	TAACTT	3649294	51
MAV_3517	-	3660964	48
MAV_3520	TAAGAT	3663330	leaderless
MAV_3527	TAGTCT	3668411	leaderless
MAV_3528	TATCGT	3668580	leaderless
MAV_3530	-	3668771	leaderless
MAV_3543	-	3681442	4
MAV_3544	TATACT	3683677	16
MAV_3547	TACATT	3684020	23
MAV_3548	TAACGT	3685487	leaderless
MAV_3549	TATCGT	3684475	41
MAV_3554	TACAGT	3689586	leaderless
MAV_3560	-	3693676	137
MAV_3571	-	3704140	leaderless
MAV_3573	-	3706573	leaderless
MAV_3575	TACCGT	3707548	56
MAV_3577	TAGACT	3711439	leaderless
MAV_3578	TATTGT	3711510	leaderless
MAV_3585	TACGGT	3719244	33
MAV_3589	TAGTCT	3722796	leaderless
MAV_3594	TAAGGT	3725416	29
MAV_3595	TACAAT	3726301	167
MAV_3599	-	3729942	97
MAV_3601	-	3731493	leaderless
MAV_3602	-	3731589	leaderless
MAV_3603	-	3732155	30
MAV_3606	TACTGT	3735181	leaderless
MAV_3612	TACGCT	3741471	39
MAV_3613	TAACTT	3742247	169
MAV_3614	TACATT	3742389	leaderless
MAV_3619	TATCCT	3749157	leaderless
MAV_3622	TAAAGT	3751958	137
MAV_3624	TACTGT	3753516	199
MAV_3625	TACCAT	3757084	34
MAV_3629	TATGTT	3759721	leaderless
MAV_3633	TACGCT	3761286	leaderless
MAV_3636	-	3764273	66
MAV_3644	TAACCT	3773025	leaderless
MAV_3655	TAAAAT	3781563	44
MAV_3659	TATCCT	3786787	leaderless
MAV_3662	TAGGCT	3789333	44
MAV_3672	TATGAT	3798768	leaderless
MAV_3674	-	3798854	25
MAV_3677	TAGACT	3805496	80
MAV_3678	TAGGCT	3806520	52
MAV_3679	TAAACT	3806630	leaderless
MAV_3681	-	3809943	26
MAV_3685	TACACT	3812714	31
MAV_3688	TATGGT	3815852	leaderless
MAV_3689	TACGGT	3815920	leaderless
MAV_3692	-	3818803	32
MAV_3694	TAGACT	3821976	80
MAV_3697	TATCGT	3823776	33
MAV_3702	TAAGGT	3829704	leaderless
MAV_3719	TAGCGT	3848403	leaderless
MAV_3721	TAAGCT	3850879	leaderless
MAV_3744	TAAACT	3872286	182
MAV_3748	TATAGT	3875986	27
MAV_3756	-	3882875	47
MAV_3759	-	3885060	149
MAV_3764	-	3888332	85
MAV_3765	TACTGT	3888800	leaderless
MAV_3768	TAGCGT	3892255	23
MAV_3777	TAGTCT	3907218	leaderless
MAV_3780	-	3908123	70
MAV_3813	TAATCT	3942443	62
MAV_3814	TAGCCT	3943678	80
MAV_3815	TAAGAT	3943781	leaderless
MAV_3829	TATGGT	3957138	leaderless
MAV_3836	TACCGT	3964863	26
MAV_3838	TATGCT	3967173	87
MAV_3839	TAGTAT	3967171	41
MAV_3842	TAGTCT	3968831	96
MAV_3852	TACCGT	3980942	317
MAV_3855	TAGCCT	3982546	62
MAV_3856	TAGGAT	3985281	leaderless
MAV_3858	-	3987580	leaderless
MAV_3866	TATGGT	3995381	leaderless
MAV_3868	TAGCCT	3998665	leaderless
MAV_3872	TATCGT	4002756	4
MAV_3876	TATGGT	4006652	113
MAV_3877	TAGCCT	4006762	5
MAV_3884	TAATGT	4014309	100
MAV_3898	TAGGCT	4028613	leaderless
MAV_3899	TACCCT	4028655	110
MAV_3903	TAGGCT	4033344	leaderless
MAV_3908	TAAGAT	4038902	162
MAV_3911	TAAACT	4040211	28
MAV_3913	-	4042886	128
MAV_3914	TACCAT	4042923	leaderless
MAV_3921	TAGTGT	4049534	210
MAV_3922	-	4050435	50
MAV_3928	TAACCT	4055977	124
MAV_3939	TAAACT	4068221	leaderless
MAV_3945	TAGACT	4073847	52
MAV_3951	TAGGTT	4078812	leaderless
MAV_3968	TACTCT	4097054	113
MAV_3970	TATAGT	4097116	124
MAV_3972	TATCAT	4098017	76
MAV_3979	TAGCCT	4103019	23
MAV_3981	TACGGT	4105317	44
MAV_3983	TACCCT	4106154	leaderless
MAV_3990	TACTGT	4111998	29
MAV_3993	TAGCCT	4115127	4
MAV_3995	TATGCT	4117584	40
MAV_3998	TACCAT	4120497	41
MAV_4003	TACACT	4124404	leaderless
MAV_4006	TAACGT	4127040	leaderless
MAV_4009	TAGCTT	4128649	leaderless
MAV_4010	TAGCCT	4130316	50
MAV_4011	-	4130421	186
MAV_4016	TACCAT	4137435	leaderless
MAV_4021	TACGCT	4141176	leaderless
MAV_4022	TAATGT	4142215	42
MAV_4033	TATGTT	4151461	6
MAV_4054	-	4172806	41
MAV_4061	TAAGAT	4183971	47
MAV_4062	-	4181631	leaderless
MAV_4065	TAGTGT	4189256	30
MAV_4068	TACCAT	4191064	12
MAV_4102	TAGACT	4226141	88
MAV_4103	TACACT	4226381	14
MAV_4105	TATCAT	4228740	67
MAV_4109	-	4232449	24
MAV_4110	TAGCGT	4232573	66
MAV_4111	-	4234061	31
MAV_4124	TAGGGT	4249344	leaderless
MAV_4130	TATCTT	4257256	45
MAV_4134	-	4260363	11
MAV_4136	TAACCT	4262012	7
MAV_4137	TAGAGT	4265192	30
MAV_4138	TAGTGT	4266254	leaderless
MAV_4141	-	4268874	leaderless
MAV_4142	TACCCT	4270859	371
MAV_4149	TACCCT	4282091	28
MAV_4151	TAGAGT	4284320	leaderless
MAV_4155	TAAGGT	4286809	78
MAV_4156	TAGCCT	4287903	59
MAV_4158	TACAGT	4289542	115
MAV_4159	TATCAT	4289607	27
MAV_4166	TAAGCT	4296383	leaderless
MAV_4167	-	4297430	202
MAV_4169	-	4299777	72
MAV_4181	-	4310647	leaderless
MAV_4193	TACGGT	4321816	65
MAV_4196	TACGGT	4324760	54
MAV_4216	TACTGT	4345818	46
MAV_4220	TAGGCT	4350997	28
MAV_4223	-	4352659	160
MAV_4246	TAAGGT	4378419	leaderless
MAV_4247	TACGAT	4377247	33
MAV_4250	TAAGCT	4380893	leaderless
MAV_4253	TAGGCT	4383566	leaderless
MAV_4260	TAACGT	4389403	17
MAV_4274	TAGGGT	4405170	132
MAV_4280	TAAGCT	4410508	leaderless
MAV_4283	-	4414101	124
MAV_4288	TATTCT	4418339	leaderless
MAV_4297	TAAGCT	4428110	159
MAV_4304	TAGGCT	4433366	5
MAV_4309	TAACAT	4438908	72
MAV_4315	TAAGAT	4445976	295
MAV_4321	-	4452511	51
MAV_4323	-	4454281	leaderless
MAV_4325	TACAGT	4455666	78
MAV_4331	-	4465682	130
MAV_4332	-	4466408	leaderless
MAV_4334	TAGTCT	4467608	leaderless
MAV_4339	-	4474679	35
MAV_4356	TAGGAT	4497433	32
MAV_4357	TAGGCT	4497561	leaderless
MAV_4361	TACCGT	4500558	158
MAV_4366	TAGAGT	4505385	132
MAV_4377	TACCCT	4516984	leaderless
MAV_4386	TAAGCT	4523967	122
MAV_4394	TAAAAT	4533787	leaderless
MAV_4403	TATCGT	4540005	146
MAV_4406	TAGGGT	4541871	leaderless
MAV_4424	-	4560407	19
MAV_4434	TAGTCT	4570280	59
MAV_4436	TAGGCT	4571980	leaderless
MAV_4455	TAGACT	4586334	169
MAV_4460	-	4591180	26
MAV_4472	TACTGT	4600599	307
MAV_4473	TAGTCT	4601338	150
MAV_4488	TAGGAT	4615736	34
MAV_4492	TATTGT	4620453	201
MAV_4494	TAGAGT	4621161	29
MAV_4503	-	4635194	381
MAV_4504	TACAGT	4636348	54
MAV_4508	TATGGT	4640025	211
MAV_4524	-	4656017	leaderless
MAV_4529	-	4657898	leaderless
MAV_4530	TACCCT	4658023	leaderless
MAV_4531	TATTGT	4658314	leaderless
MAV_4532	TAGTCT	4658436	leaderless
MAV_4540	-	4666650	25
MAV_4562	TAGCGT	4696682	177
MAV_4571	TATCAT	4707951	46
MAV_4574	TAACCT	4709931	leaderless
MAV_4579	TAGCAT	4715317	27
MAV_4580	-	4716308	51
MAV_4583	TATAGT	4718650	leaderless
MAV_4598	-	4732803	leaderless
MAV_4608	TACACT	4740836	235
MAV_4611	-	4744671	leaderless
MAV_4614	TACCTT	4747000	23
MAV_4622	TAAGGT	4754891	leaderless
MAV_4628	-	4761488	41
MAV_4631	-	4764980	27
MAV_4633	TAGGCT	4767251	101
MAV_4635	TAGGCT	4767448	68
MAV_4640	TACCGT	4773828	48
MAV_4642	TATGTT	4774218	leaderless
MAV_4645	TAGGGT	4777981	52
MAV_4646	TAAGCT	4778956	33
MAV_4651	TATTCT	4783325	190
MAV_4656	TAGGTT	4788004	leaderless
MAV_4661	TAGGAT	4792562	7
MAV_4665	TAAATT	4796851	192
MAV_4667	TAAGGT	4796883	3
MAV_4676	TAGTCT	4805482	33
MAV_4678	TAGTAT	4806951	61
MAV_4683	-	4813205	75
MAV_4684	TAACCT	4813308	leaderless
MAV_4687	TAGGGT	4816986	leaderless
MAV_4691	TAGTGT	4819974	31
MAV_4693	TAAGAT	4822057	leaderless
MAV_4695	TAACGT	4823364	86
MAV_4698	TACGCT	4828011	67
MAV_4703	TAGATT	4831621	leaderless
MAV_4704	TAAGTT	4833389	leaderless
MAV_4713	TAAGAT	4842227	leaderless
MAV_4728	-	4854909	139
MAV_4729	-	4855673	10
MAV_4740	-	4866084	38
MAV_4741	TACTAT	4866353	28
MAV_4747	TATCCT	4871694	leaderless
MAV_4749	TAGACT	4871789	55
MAV_4761	-	4888424	leaderless
MAV_4765	TAGTCT	4891110	leaderless
MAV_4772	TAAACT	4895882	550
MAV_4777	TAGGGT	4902892	48
MAV_4793	-	4917817	22
MAV_4809	TAGAAT	4936593	33
MAV_4814	TACAAT	4944018	364
MAV_4817	-	4946674	60
MAV_4821	TAACTT	4953614	leaderless
MAV_4824	TAAAAT	4957512	106
MAV_4825	TAGGGT	4958822	120
MAV_4830	TAGCCT	4964036	10
MAV_4833	TAAAAT	4965266	149
MAV_4837	-	4967980	96
MAV_4838	TAGGGT	4968421	4
MAV_4847	-	4977115	26
MAV_4853	-	4983849	40
MAV_4873	TAGGGT	5007536	leaderless
MAV_4885	TAGATT	5018923	46
MAV_4889	TAGCGT	5023565	267
MAV_4896	TACCGT	5030863	8
MAV_4907	TACTGT	5040581	37
MAV_4912	TAGGGT	5045422	39
MAV_4914	TATTTT	5046651	68
MAV_4915	TACCTT	5050329	170
MAV_4916	TACGGT	5050330	45
MAV_4919	TACCCT	5054536	27
MAV_4922	TAGGTT	5056105	96
MAV_4935	TATCGT	5075043	13
MAV_4938	TAGGAT	5078235	24
MAV_4940	TAGCAT	5080248	62
MAV_4942	TAGGGT	5082535	77
MAV_4947	TAGCAT	5089376	40
MAV_4953	TACAGT	5095725	leaderless
MAV_4957	-	5100537	leaderless
MAV_4958	-	5100570	100
MAV_4963	TAACCT	5108141	79
MAV_4969	TAGGCT	5116673	leaderless
MAV_4973	TATCGT	5118960	43
MAV_4977	-	5123939	leaderless
MAV_4986	-	5136277	25
MAV_4990	TAATCT	5140438	57
MAV_4992	TAGCGT	5142318	leaderless
MAV_4993	TATAGT	5142406	44
MAV_4997	TACGCT	5147039	19
MAV_5020	TAGTGT	5170602	109
MAV_5023	TACACT	5173575	12
MAV_5036	TAGCCT	5187265	226
MAV_5132	-	5283939	42
MAV_5138	TAAACT	5290296	68
MAV_5139	TAGACT	5290357	30
MAV_5142	TAGGGT	5293437	68
MAV_5144	TATGGT	5294078	leaderless
MAV_5147	TAGGAT	5298551	53
MAV_5150	TAGGCT	5302161	3
MAV_5155	-	5305595	leaderless
MAV_5160	TACCGT	5310160	61
MAV_5161	TACGGT	5310182	57
MAV_5163	TACCTT	5312132	leaderless
MAV_5169	TAGGGT	5317460	30
MAV_5174	TATTGT	5323068	20
MAV_5180	TATTAT	5325649	41
MAV_5194	TAGAAT	5342469	65
MAV_5196	TATGCT	5344111	30
MAV_5198	TATGGT	5347603	464
MAV_5208	TAGTGT	5360167	122
MAV_5210	TAGCGT	5360265	90
MAV_5217	TAACGT	5367305	leaderless
MAV_5227	TAACAT	5380855	29
MAV_5234	-	5386806	leaderless
MAV_5240	TACCGT	5391684	10
MAV_5241	TATAGT	5394192	21
MAV_5243	TACGCT	5395313	19
MAV_5245	-	5396274	37
MAV_5253	TAATGT	5405605	77
MAV_5262	-	5415207	6
MAV_5271	TACCCT	5425534	114
MAV_5272	TACCAT	5425698	170
MAV_5287	TACCTT	5447264	57
MAV_5291	TAGCCT	5451259	152
MAV_5296	TACTAT	5457276	leaderless
MAV_5304	TATCCT	5469180	48
MAV_5313	-	5475035	149
