# Supplementary material for: RNA-Seq Analysis of Mycobacterium avium Non-Coding Transcriptome
Source: PLoS One. 2013 Sep 16;8(9):e74209. doi: 10.1371/journal.pone.0074209 (PMC3774663; doi:10.1371/journal.pone.0074209)
Supplement: Table S3 — Cis-ncRNAs. The coordinates of 5′ and 3′ ends, genes antisense to ncRNAs and products of these genes are given for each cis-ncRNA. (XLSX) [file pone.0074209.s004.xlsx]

## Sheet: Лист1
5' end	3' end	genes antisense to ncRNAs	products encoded by antisense genes
139715	140033	antisense to MAV_0146	"transcriptional regulator, TetR family protein"
165785	165835	antisense to MAV_0169	"conserved hypothetical protein"
244532	244780	antisense to MAV_0240	"conserved hypothetical protein, pseudogene"
338953	339153	antisense to MAV_0344	"citrate synthase 2"
655444	655761	antisense to MAV_0673	"cell envelope-related function transcriptional attenuator domain protein"
712333	713251	antisense to MAV_0739, MAV_0740	"cupin domain protein", "29 kda antigen Cfp29"
978145	978330	antisense to MAV_1042	"conserved hypothetical protein"
1141163	1141513	antisense to MAV_1195	"probable enoyl-CoA hydratase"
1167447	1167862	antisense to MAV_1219	"conserved hypothetical protein"
1302940	1303032	antisense to MAV_1345	"tetrahydropicolinate succinylase"
1529599	1531027	antisense to MAV_1569, MAV_1570, MAV_1571	"pyridoxamine 5'-phosphate oxidase family protein", "carveol dehydrogenase", "putative acyl-CoA dehydrogenase"
1610257	1610555	antisense to MAV_1644	"Rieske [2Fe-2S] domain protein"
1628738	1628817	antisense to MAV_1658	"conserved hypothetical protein"
1696089	1696168	antisense to MAV_1721	"hypothetical protein"
2169520	2169581	antisense to MAV_2162	"serine/threonine-protein kinase PknE"
2196305	2196366	antisense to MAV_2191	"3-oxoacyl-[acyl-carrier-protein] synthase 2"
2200219	2200942	antisense to MAV_2195	"conserved hypothetical protein"
2724437	2725236	antisense to MAV_2690	"haloacid dehalogenase, type II"
2746620	2746702	antisense to MAV_2714	"hypothetical protein"
2797411	2797631	antisense to MAV_2765	"P-cumic aldehyde dehydrogenase"
2942187	2942302	antisense to MAV_2910, riboswitch	"ppe family protein"
3279291	3279373	antisense to MAV_3186	"histidinol-phosphate aminotransferase"
3324762	3325320	antisense to MAV_3224	"DNA polymerase III alpha subunit"
3382538	3382797	antisense to MAV_3244	"linear gramicidin synthetase subunit D"
3427027	3427214	antisense to MAV_3282	"conserved hypothetical protein"
3484880	3485049	antisense to MAV_3341	"glyceraldehyde-3-phosphate dehydrogenase, type I"
3502884	3503104	antisense to MAV_3358	"conserved hypothetical protein"
3504992	3505266	antisense to MAV_3360	"excinuclease ABC, C subunit"
3506305	3506626	antisense to MAV_3360	"excinuclease ABC, C subunit"
3580160	3580251	antisense to MAV_3434	"conserved hypothetical protein"
3592779	3593072	antisense to MAV_3447	"aspartyl-tRNA synthetase"
3761730	3762334	antisense to MAV_3632, MAV_3634	"conserved hypothetical protein", "conserved hypothetical protein"
3858174	3858458	antisense to MAV_3728	"cytochrome C biogenesis protein transmembrane region"
3890142	3890426	antisense to MAV_3767	"transcriptional regulator, TetR family protein"
4094504	4094665	antisense to MAV_3967	"Rieske [2Fe-2S] domain protein"
4124400	4124699	antisense to MAV_4004	"conserved hypothetical protein"
4284336	4284581	antisense to MAV_4153	"molybdopterin biosynthesis protein MoeB"
4299917	4301063	antisense to MAV_4170, MAV_4171	"anti-sigma factor (pseudogene)", "RNA polymerase sigma-70 factor".
4321823	4322173	antisense to MAV_4194	"conserved hypothetical protein"
4372779	4372922	antisense to MAV_4242	"response regulator receiver modulated serine phosphatase"
4566962	4567171	antisense to MAV_4431	"RNA polymerase sigma-70 factor"
4586348	4586500	antisense to MAV_4456	"conserved 13e12 repeat family protein"
4696692	4696844	antisense to MAV_4563	"conserved hypothetical protein"
4739416	4739528	antisense to MAV_4606	"conserved hypothetical protein"
4932853	4933363	antisense to MAV_4806	"chaperone protein DnaJ"
4942891	4943048	antisense to MAV_4814	"metabolite/sugar transport protein"
5024014	5024623	antisense to MAV_4890, MAV_4891	"conserved hypothetical protein"
5108161	5108390	antisense to MAV_4964	"conserved hypothetical protein"
5330433	5330590	antisense to MAV_5185	"trehalose synthase-fused probable maltokinase"
5474225	5474322	antisense to MAV_5311	"conserved hypothetical protein, putative"
356381	355672	antisense to MAV_0362, MAV_0363	"DNA polymerase LigD, polymerase domain", "hypothetical protein"
553011	552903	antisense to MAV_0570	"transcriptional regulator, CarD family protein"
587778	587527	antisense to MAV_0603	"transcriptional regulator, TetR family protein"
588143	587940	antisense to MAV_0603	"transcriptional regulator, TetR family protein"
651855	651549	antisense to MAV_0670	"enoyl-CoA hydratase"
800417	799959	antisense to MAV_0854	"methyltransferase-UbiE family protein"
888006	887613	antisense to MAV_0945, MAV_0946	"L-carnitine dehydratase/bile acid-inducible protein F", "TrnB1 protein"
968150	967865	antisense to MAV_1030	"penicillin-binding protein 4"
1049422	1048951	antisense to MAV_1107, MAV_1108	"hypothetical protein", "conserved hypothetical protein"
1093258	1092954	antisense to MAV_1149	"4-diphosphocytidyl-2C-methyl-D-erythritol kinase"
1180072	1179694	antisense to MAV_1232	"GTP-binding protein YchF"
1218329	1218043	antisense to MAV_1272	"conserved hypothetical protein"
1325394	1324983	antisense to MAV_1365, MAV_1366	"htrA serine protease", "RNA polymerase sigma-70 factor"
1470151	1468990	antisense to MAV_1511	"homoserine kinase"
2175053	2174722	antisense to MAV_2170	"acyl carrier protein"
2312504	2312332	antisense to MAV_2308	"conserved hypothetical protein"
2362496	2361863	antisense to MAV_2360	"Inositol monophosphatase family protein"
2375007	2374640	antisense to MAV_2367	"non-ribosomal peptide synthetase, degenerate"
2395177	2395074	antisense to MAV_2376	"short chain dehydrogenase"
2434329	2433933	antisense to MAV_2411	"DEAD/DEAH box helicase, pseudogene"
2746403	2745072	antisense to MAV_2712, MAV_2713, MAV_2715	"glyoxalase family protein", "conserved hypothetical protein", "hypothetical protein, pseudogene"
3213067	3212812	antisense to MAV_3128	"lysyl-tRNA synthetase"
3444788	3444581	antisense to MAV_3303	"aconitate hydratase 1"
3512166	3511714	antisense to MAV_3367, MAV_3369	"LprG protein", "aminoglycosides/tetracycline-transport integral membrane protein"
3689460	3689102	antisense to MAV_3553	"aldehyde dehydrogenase"
3971531	3971282	antisense to MAV_3846	"sugar transporter family protein"
4011863	4011472	antisense to MAV_3880	"nucleoside-diphosphate sugar epimerase"
4166884	4166404	antisense to MAV_4047	"NADH-quinone oxidoreductase chain n"
4177849	4177620	antisense to MAV_4060	"conserved hypothetical protein"
4297406	4296665	antisense to MAV_4166	"diacylglycerol kinase catalytic domain protein"
4455644	4455514	antisense to MAV_4324	"oxidoreductase, FAD/FMN-binding superfamily protein"
5044254	5043859	antisense to MAV_4910	"succinate dehydrogenase"
5047815	5047537	antisense to MAV_4914	"putative acyl-CoA dehydrogenase"
5178861	5178582	antisense to MAV_5027	"type I restriction-modification system, M subunit"
5313900	5313792	antisense to MAV_5165	"transcriptional regulator, TetR family protein"
5461732	5461283	antisense to MAV_5298	"virulence factor mvin family protein"
