# Supplementary material for: RNA-Seq Analysis of Mycobacterium avium Non-Coding Transcriptome
Source: PLoS One. 2013 Sep 16;8(9):e74209. doi: 10.1371/journal.pone.0074209 (PMC3774663; doi:10.1371/journal.pone.0074209)
Supplement: Table S4 — Results of qRT-PCR on intergenic sRNAs. The quantity of each sRNA is given according to qRT-PCR (relative to 16S rRNA) and RNA-seq (RPKM value). The correlation coefficient between RPKM values and qRT-PCR results is also shown. (XLSX) [file pone.0074209.s005.xlsx]

## Sheet: Лист1
name	qPCR (sRNA/16S)	RPKM	Correlation coefficient
ig_mav0380-0381	0.000113393759526366	263130.7	0.746
ig_mav0468-0469	0.117653224763161	672182.73
ig_mav0469-0470	0.036819567843498	590414.35
ig_mav1034-1035	0.0000144077877452995	142981.81
ig_mav1415-1416	0.0000845959667999481	357426.83
ig_mav2215-2217	0.00888750610895988	417173.33
ig_mav2868-2869	0.000580576663889737	6035.19
ig_mav2936-2937	0.0000811824882620785	1305.38
ig_mav4914-4915	0.0000631232955388961	458.49
ig_mav4536-4537	0.0000428464237504182	1011.07
