# Supplementary material for: RNA-Seq Analysis of Mycobacterium avium Non-Coding Transcriptome
Source: PLoS One. 2013 Sep 16;8(9):e74209. doi: 10.1371/journal.pone.0074209 (PMC3774663; doi:10.1371/journal.pone.0074209)
Supplement: Table S5 — Oligonucleotides. (XLSX) [file pone.0074209.s006.xlsx]

## Sheet: Лист1
Probes for Northern blotting
MAV_1415-1416_for+T7	GGATCCTAATACGACTCACTATAGGGAGGGCCCGGCGCGACTCT
MAV_1415-1416_rev	GCAGGCCCGGAAAGCGA
MAV_1034-1035_for+T7	GGATCCTAATACGACTCACTATAGGGAGGGGACCTAGACGGGCG
MAV_1034-1035_rev	AGATTGGGTCATCATGTTTGT
MAV_2868-2869_for+T7	GGATCCTAATACGACTCACTATAGGGAGCGGGGGTCACTGCAGC
MAV_2868-2869_rev	CGTCGAGCGATAACGGAC
5' RACE
TSS_1369_int	GCTTGCGCGTGTTCCGAA
TSS_1369_ext	CAAGGGAGTGATCATGGCGA
TSS_3090_int	GGTGAACGGGCCCTTGGT
TSS_3090_ext	CCGCTCGGCCACTCCAT
TSS_4124_int	GCACGGCCAGGATGACG
TSS_4124_ext	GCAGGTCGAGCTCACGCAC
TSS_0525_int	GAACGCACATCGGCTATCAC
TSS_0525_ext	GTACTCGACCCCGGTCTGAAT
TSS_1669_int	CAACTGGCTCCGCCGATT
TSS_1669_ext	CCGCACCGCCAGGAAA
qRT-PCR
srna-mav_0469-0470-for	GAGCCGAGGGTGTATCAGCC
srna-mav_0469-0470-rev	GAGGGTCGTCGTGCATCAGC
srna-mav_0468-0469-for	GCACCCACGCGGAGTCATA
srna-mav_0468-0469-rev	TGGCCTCGGCGATCTCAC
srna-mav_1034-1035-for	ATCGGCGGCAATGATCCA
srna-mav_1034-1035-rev	GTCGGCTCTCGGGCTGAA
srna-mav_1415-1416-for	GCCCGGAAAGCGACCAA
srna-mav_1415-1416-rev	GCCCGGCGCGACTCTA
srna-mav_2215-2217-for	GGACGAGTTGGCCGGGC
srna-mav_2215-2217-rev	CAATCACCCTGCTCTGTGAAGTC
srna-mav_0380-0381-for	CGCGCGGCGTCTATCCT
srna-mav_0380-0381-rev	CACCCGACAGAGCCCGTT
srna-mav_2868-2869-for	GTCGAGCGATAACGGACCG
srna-mav_2868-2869-rev	TCGCCGATCGAGTAGACCG
srna-mav_2936-2937-for	GCGGAATCAACGGTGTTCG
srna-mav_2936-2937-rev	TTTCCCGATCCGATCCAATT
srna-mav_4536-4537-for	GGCGAGGAGGCGAGCAA
srna-mav_4536-4537-rev	TGTTGATGAACTGAGAGGCGAA
srna-mav_4914-4915-for	GGATAGCCCCGTGTTGTGGT
srna-mav_4914-4915-rev	AGGCGGTCGTGTCAGGGAT
